# Supplementary material for: Immune receptor repertoires in pediatric and adult acute myeloid leukemia
Source: Genome Med. 2019 Nov 26;11:73. doi: 10.1186/s13073-019-0681-3 (PMC6880565; doi:10.1186/s13073-019-0681-3)
Supplement: Supplementary file 4 — Additional file 4. Processed data for both AML and non-tumor samples. [file 13073_2019_681_MOESM4_ESM.xls]

## Sheet: AML_samples
ID	filename	age.group	tn.group	Age	Gender	SampleType	Race	FAB	Risk	BM.Blast	PB.Blast	WBC	OS	VitalStatus	Study	FLT3.ITD	FLT3.PM	NPM1	KIT	CEBPA	WT1	PML.RARA	MYH11.CBFB	RUNX1.RUNX1T1	Cytogenetics	group1	group2	totalReadCount	tcrLibsize	bcrLibsize	ighLibsize	iglLibsize	tcrCount	traCount	trbCount	trdCount	trgCount	bcrCount	ighCount	iglCount	igkCount	IGHA1	IGHA2	IGHD	IGHE	IGHG1	IGHG2	IGHG3	IGHG4
TARGET-20-PANLLX	0dc733e9-f032-47d8-ab60-0c1c69b47771_gdc_realn_rehead.bam	Children	AML	12.4904	M	BM	Native Hawaiian or other Pacific Islander	M2	Intermediate	25	0	2.1	8.86027	Alive	TARGET	No	No	No	Not done	No	No	No	No	No	46,XY[20]	AML_Children	AML_Children_BM	265968914	33951	369482	228462	141020	537	101	342	55	39	4176	2394	808	969	194	67	114	16	371	100	99	5
TARGET-20-PASBPK	54676fca-7467-49fe-851c-eba6e9ff6905_gdc_realn_rehead.bam	Infants	AML	0.441096	M	BM	Black or African American	M5	Intermediate	90	70.6	162.9	5.8	Alive	TARGET	No	No	No	Not done	No	No	No	No	No	47,XY,+19[23]	AML_Infants	AML_Infants_BM	201922564	21775	278625	175916	102709	237	53	182	1	1	1896	1296	260	339	4	2	210	0	7	2	0	0
TARGET-20-PAPVCN	4a0694a8-59b9-44d3-8bee-3419d4819c5d_gdc_realn_rehead.bam	Children	AML	11.5918	M	BM	White	M4	Good	75	51	62.2	7.10137	Alive	TARGET	No	No	No	Yes	No	No	No	Yes	No	46,XY,inv(16)(p13.1q22)[20]	AML_Children	AML_Children_BM	171365622	5979	139013	67967	71046	16	3	13	0	0	759	297	256	206	25	4	2	0	62	26	18	0
TARGET-20-PAKSMZ	35dc7653-342f-4f24-904e-38e57785fc8c_gdc_realn_rehead.bam	Children	AML	17.2685	M	PB	White	M2	Poor	72	92	152.7	3.54247	Dead	TARGET	Yes	No	Yes	Not done	No	No	No	Unknown	Unknown	C	AML_Children	AML_Children_PB	206184388	52238	114393	63888	50505	122	24	66	16	16	1354	678	402	270	128	49	20	0	65	31	19	2
TARGET-20-PAEFGT	6e7579ef-37f5-4b45-8904-cf121aff01e9_gdc_realn_rehead.bam	Children	AML	14.937	F	PB	White	M2	Poor	100	70	11.4	0.863014	Dead	TARGET	Yes	No	Unknown	Not done	No	Yes	No	Unknown	Unknown	I	AML_Children	AML_Children_PB	116552454	15345	46469	42868	3601	119	32	79	0	8	130	65	22	43	0	1	2	0	2	0	0	0
TARGET-20-PARXMP	a64519be-9cb8-4cc6-a7e9-be94a5f9aae9_gdc_realn_rehead.bam	Infants	AML	1.46301	M	BM	White	M6	Intermediate	35	3	8.7	5.2137	Alive	TARGET	No	No	No	Not done	No	No	No	No	No	48,XY,der(3)t(3;13)(p24;q14),+6,der(6)t(3;6)(p23;q23)x2,der(13)t(6;13)(q 23;q12),+21[6]/46,XY[14]	AML_Infants	AML_Infants_BM	226762226	19803	162775	107307	55468	386	83	298	1	4	1475	992	285	198	57	5	56	0	75	6	34	0
TARGET-20-PANGTF	6a93dff2-7789-4b52-ab14-ebc63d5f9f9b_gdc_realn_rehead.bam	Children	AML	15.9288	F	BM	White	M5	Intermediate	94.2	11	30.8	1.68767	Dead	TARGET	No	No	No	Not done	No	No	No	No	No	46,XX[20]	AML_Children	AML_Children_BM	189884644	13601	163460	81186	82274	195	47	143	2	3	2040	1049	577	412	175	53	32	0	87	75	34	0
TARGET-20-PASLSD	fa63f265-6fa0-43b1-a386-99529fa180fe_gdc_realn_rehead.bam	Infants	AML	2.65479	F	PB	White	M5	Intermediate	85.8	76	59.2	5.82466	Alive	TARGET	No	No	No	Not done	No	No	No	No	No	46,XX,t(9;11)(p22;q23)[14]/46,XX[6]	AML_Infants	AML_Infants_PB	208754332	10502	396460	260670	135790	116	23	89	3	1	527	253	164	107	14	3	13	0	6	3	4	0
TARGET-20-PAPVZK	588f53b0-3632-43f5-90f3-a2438557ad04_gdc_realn_rehead.bam	Children	AML	15.9507	M	BM	White	M4	Good	100	66	146	6.8274	Alive	TARGET	No	No	No	Yes	No	No	No	Yes	No	46,XY,inv(16)(p13.1q22)[20]	AML_Children	AML_Children_BM	192691098	10117	40623	17070	23553	45	8	31	1	5	357	135	134	87	22	0	10	0	20	11	10	0
TARGET-20-PAMYAS	17f6a34d-32cd-453e-b818-dd7a70f8947b_gdc_realn_rehead.bam	Children	AML	10.8822	M	BM	White	M2	Intermediate	63	18	5.6	8.93973	Alive	TARGET	Yes	No	No	Not done	No	No	No	No	No	46,XY[20]. nuc ish AML1-ETO positive ~30% of cells consistent with a t(8;21).	AML_Children	AML_Children_BM	183077580	11543	671884	289989	381895	97	10	87	0	0	3335	1366	973	986	355	30	20	1	257	13	57	12
TARGET-20-PANPLS	6ce41afb-6f07-4a48-9a69-8bc20635e07e_gdc_realn_rehead.bam	Infants	AML	1.92603	F	PB	White	M2	Unknown	44	41	57.6	1.92329	Dead	TARGET	No	No	No	Not done	No	No	No	Unknown	Unknown	Unknown	AML_Infants	AML_Infants_PB	122318298	33450	835279	476927	358352	590	91	486	6	7	6869	4526	1106	1236	202	10	427	0	253	62	67	0
TARGET-20-PAMYGX	97e98bca-ed64-401c-9e17-a4e22b7216d1_gdc_realn_rehead.bam	Children	AML	3.44932	F	BM	White	M7	Intermediate	79	31	16	9.26027	Alive	TARGET	No	No	No	Not done	No	No	No	No	No	46,XX,del(11)(q21q23)[19]/46,XX[1]	AML_Children	AML_Children_BM	242771018	16962	347152	209885	137267	652	101	529	13	9	4147	2477	798	870	226	35	116	0	372	59	96	10
TARGET-20-PASFEW	50661ea6-3fc7-4868-afbc-a4e03d3334a7_gdc_realn_rehead.bam	Infants	AML	1.1726	F	BM	White	M7	Intermediate	89	7	18.6	0.857534	Dead	TARGET	No	No	No	Not done	No	No	No	No	No	46,XX,add(22)(q13.3)[18]/46,XX[2]	AML_Infants	AML_Infants_BM	191928406	20268	24664	16202	8462	149	34	111	1	3	282	120	71	91	0	0	12	0	1	0	0	0
TARGET-20-PATDHA	665c8e7a-7dd6-4383-81ed-948bddf10533_gdc_realn_rehead.bam	Children	AML	15.189	F	BM	White	M2	Good	86	21	1.6	1.10411	Dead	TARGET	No	No	No	No	No	No	No	No	Yes	46,XX,t(8;21)(q22;q22)[18]/46,idem,del(9)(q12q22)[2]	AML_Children	AML_Children_BM	212079812	7002	240343	113617	126726	46	6	39	0	1	1358	584	405	366	156	16	5	0	111	12	30	2
TARGET-20-PARBRA	a6bdf028-0435-4214-91ef-2b9521fd7d62_gdc_realn_rehead.bam	Children	AML	7.64932	F	BM	White	M5	Intermediate	78	35	73.6	3.73151	Dead	TARGET	No	No	No	Not done	No	No	No	No	No	46,XX,t(10;11)(p11.2;q23)[20]	AML_Children	AML_Children_BM	217543428	12110	359280	167180	192100	142	18	123	0	1	2741	1208	748	780	193	19	42	0	170	50	58	1
TARGET-20-PARIMT	40ac2251-8544-4407-b73c-6688e37926ae_gdc_realn_rehead.bam	Children	AML	7.52877	F	PB	White	M4	Good	44	41	34.9	6.78356	Alive	TARGET	No	No	No	Yes	No	No	No	Yes	No	46,XX,inv(16)(p13.1q22)[19]/46,idem,del(7)(q22)[1]	AML_Children	AML_Children_PB	186187962	44033	67302	37850	29452	273	51	209	7	6	752	382	196	173	73	13	13	0	36	21	9	1
TARGET-20-PARENB	61571124-eff8-4f2f-a5fa-99ed2491a21a_gdc_realn_rehead.bam	Children	AML	7.55616	F	BM	Other	M2	Good	80	83	31.7	0.860274	Alive	TARGET	No	No	No	Yes	No	No	No	No	Yes	45,X,-X,t(8;21)(q22;q22)[20]	AML_Children	AML_Children_BM	152510194	11312	210443	117818	92625	138	37	92	2	7	3084	1600	780	702	242	38	49	0	215	56	53	15
TARGET-20-PARYGA	5ef8173a-82b9-47eb-b028-3bbe7f2e6fb0_gdc_realn_rehead.bam	Children	AML	16.2082	M	BM	White	M4	Intermediate	62.3	70	59.8	6.59178	Alive	TARGET	No	No	No	Not done	No	No	No	No	No	46,XY[20]	AML_Children	AML_Children_BM	82872342	13566	148022	77165	70857	88	14	64	0	10	1209	533	331	343	88	11	14	1	80	52	42	1
TARGET-20-PASHYZ	2436b489-26f1-4160-b098-6636aab0354b_gdc_realn_rehead.bam	Children	AML	4.64384	F	BM	White	M2	Good	37.8	66	30.3	1.1863	Dead	TARGET	No	No	No	Yes	No	No	No	No	Yes	45,X,-X,t(8;21)(q22;q22)[20]	AML_Children	AML_Children_BM	215650848	14495	690039	339448	350591	78	6	66	6	0	3479	1647	890	940	243	55	55	0	305	75	82	0
TARGET-20-PARZWH	1586bbb1-90ad-484a-8369-12b88e22b67c_gdc_realn_rehead.bam	Children	AML	11.6247	M	BM	White	M1	Good	92	97	29.5	5.89315	Alive	TARGET	No	No	No	Not done	Yes	No	No	No	No	46,XY[55]	AML_Children	AML_Children_BM	201693924	23747	181614	89450	92164	86	18	64	2	2	1408	612	442	352	116	17	26	0	87	37	29	3
TARGET-20-PARSHM	7d43c6aa-ee3f-4ce4-a9ac-91960ebce368_gdc_realn_rehead.bam	Infants	AML	0.980822	F	PB	White	Unknown	Good	23	17	34.8	6.71233	Alive	TARGET	No	No	No	No	No	No	No	Yes	No	46,XX,inv(16)(p13.1q22)[22]	AML_Infants	AML_Infants_PB	199370282	157778	904412	487711	416701	2457	471	1901	35	50	5275	3197	957	1119	211	57	121	0	211	33	67	0
TARGET-20-PANHYK	7c2a2386-19d5-4972-ac3c-3aa5a76dfe9a_gdc_realn_rehead.bam	Children	AML	6.00274	M	BM	White	M2	Good	71	41	11.2	4.58904	Alive	TARGET	No	No	No	Not done	No	No	No	No	Yes	45,X,-Y,t(8;21)(q22;q22)[20] REPORT ONLY	AML_Children	AML_Children_BM	188032116	32128	121888	68860	53028	859	163	668	15	13	1584	923	391	268	98	20	69	0	47	17	17	0
TARGET-20-PASJTM	5a43bbd4-a396-41f6-8b6e-cbe6149f0c1a_gdc_realn_rehead.bam	Infants	AML	2.46849	M	BM	Other	M7	Poor	39	52	18.2	5.35068	Alive	TARGET	No	No	No	Not done	No	No	No	No	No	46,XY,t(3;21)(q25;q22.3),del(5)(q31),r(7)(::p22->q36::?p15->?p22::),der(11)(11pter->11q13::11q24->11q22::7p15->7pter)	AML_Infants	AML_Infants_BM	220671702	6342	37345	24543	12802	144	29	108	3	4	554	332	92	130	6	1	33	0	8	0	3	0
TARGET-20-PANSJB	ccf0a4b9-da7b-4f9c-9a2e-7c2aee32324e_gdc_realn_rehead.bam	Children	AML	11.1616	M	BM	Unknown	NOS	Poor	70	61	24.3	1.15616	Dead	TARGET	Yes	No	No	Not done	No	No	No	No	No	46,XY[20]	AML_Children	AML_Children_BM	267417726	44199	241402	111715	129687	25	3	17	0	5	1460	595	392	471	82	22	4	0	119	25	36	0
TARGET-20-PASPKE	73659436-8412-470f-9a75-8d0d4a13563f_gdc_realn_rehead.bam	Children	AML	8.76712	F	BM	Black or African American	M4	Good	73	58	11.9	5.55068	Alive	TARGET	No	No	No	Yes	No	No	No	No	Yes	46,XX,t(5;21;8)(q31;q22;q22)[20]	AML_Children	AML_Children_BM	207541536	8221	118596	41261	77335	46	13	30	2	1	506	189	158	157	31	1	5	0	24	4	17	0
TARGET-20-PARPDS	25ccd72a-e754-422d-9b78-7c1224595aac_gdc_realn_rehead.bam	Children	AML	10.3397	F	BM	White	Unknown	Intermediate	70	9	2.1	2.29041	Dead	TARGET	No	No	No	Not done	No	No	No	No	No	48,XX,+X,+8[3]/51,XX,+X,+X,+10,dup(12)(q13q15),+19,+21[2]/46,XX[3]	AML_Children	AML_Children_BM	247394112	51348	1486508	942265	544243	365	89	268	1	7	9685	4898	2159	2611	1096	111	113	4	951	202	340	4
TARGET-20-PARUNX	f9905904-efc8-4f92-a5e9-0f72899c1373_gdc_realn_rehead.bam	Children	AML	6.3589	F	BM	White	M1	Intermediate	87	82	14.9	6.47671	Alive	TARGET	No	No	No	Not done	No	No	No	No	No	48,XX,+der(6)t(1;6)(q21;q27),t(7;12)(q36;p13),+19[18] [t(7;12) nuc ish ETV6 sep]	AML_Children	AML_Children_BM	219011676	23924	181942	106136	75806	102	22	73	4	3	693	292	227	174	14	1	23	0	46	7	11	0
TARGET-20-PANGCM	3abde0f8-2f52-4a49-a450-affe2eeb4d33_gdc_realn_rehead.bam	Children	AML	8.86301	M	PB	White	M4	Good	58	54.5	140.9	8.36986	Alive	TARGET	No	No	No	No	No	No	No	Yes	No	46,XY,inv(16)(p13.1q22)[13]/46,XY[6]	AML_Children	AML_Children_PB	192565454	30944	140899	64431	76468	92	21	69	0	2	658	266	234	157	39	11	9	0	28	12	14	5
TARGET-20-PARWDZ	563f6dee-374c-4ae2-83e3-4afa1e794ae8_gdc_realn_rehead.bam	Children	AML	13.3014	F	BM	White	M5	Intermediate	76.5	91	137	0.879452	Dead	TARGET	No	No	No	Not done	No	No	No	No	No	47,XX,+der(1;5)(q10;p10),t(9;11)(p22;q23)[20]	AML_Children	AML_Children_BM	179901300	15435	30706	19067	11639	418	79	306	8	24	687	394	132	161	29	10	22	0	16	10	4	0
TARGET-20-PASVYL	92f23bf2-a556-4344-97b4-eb48704dddd7_gdc_realn_rehead.bam	Children	AML	16.6849	M	BM	White	M5	Intermediate	80	90	43	0.783562	Dead	TARGET	No	No	No	Not done	No	No	No	No	No	46,XY,t(11;19)(q23;p13.3)[20]	AML_Children	AML_Children_BM	239345908	11000	1924904	843140	1081764	28	7	19	0	2	10000	3854	3380	2743	944	131	91	0	602	323	223	25
TARGET-20-PARANT	fb4a7028-80c7-4bcb-88cf-5d4f9300b57f_gdc_realn_rehead.bam	Children	AML	17.526	M	BM	White	M2	Intermediate	31	40	5.1	6.87397	Alive	TARGET	No	No	No	Not done	No	No	No	No	No	46,XY[29]	AML_Children	AML_Children_BM	190280430	22903	249229	128809	120420	190	37	149	0	4	1685	789	429	465	102	36	25	0	100	31	45	8
TARGET-20-PANLKB	b49b6d2e-b284-4b60-a75f-ffd836de4a53_gdc_realn_rehead.bam	Children	AML	4.59726	F	BM	White	M5	Intermediate	74.6	74	97.6	5.43836	Alive	TARGET	No	No	No	Not done	No	No	No	No	No	46,XX,add(15)(q26)[7]/46,XX[4] REPORT ONLY	AML_Children	AML_Children_BM	198435286	15845	104509	58719	45790	50	8	39	0	3	425	173	132	120	8	2	18	0	14	5	1	0
TARGET-20-PAKTCX	cdffe30a-bb7f-427f-bbce-3ebf81a32a67_gdc_realn_rehead.bam	Children	AML	8.93699	F	BM	White	M4	Intermediate	40	2	3.9	5.19452	Dead	TARGET	No	No	Unknown	Not done	No	Unknown	No	No	No	46,XX,t(11:19)(q23:p13.1)	AML_Children	AML_Children_BM	175226682	58256	37005	20416	16589	40	3	32	0	5	452	199	121	132	19	3	11	2	26	7	13	1
TARGET-20-PANKNB	ee54432c-6716-4e4d-a543-26c3840dc8dd_gdc_realn_rehead.bam	Children	AML	17.6986	M	BM	Black or African American	M4	Intermediate	95.3	84	81.5	1.2137	Alive	TARGET	No	No	No	Not done	No	No	No	No	No	46,XY[35] REPORT ONLY	AML_Children	AML_Children_BM	159380660	4783	236222	121482	114740	65	23	41	0	1	2363	1339	647	376	380	75	47	1	37	18	11	6
TARGET-20-PASGGK	5283f972-3736-4bc2-b2e8-063b2fa3e72e_gdc_realn_rehead.bam	Children	AML	12.2137	F	PB	Black or African American	M5	Intermediate	96	22	4.2	5.54795	Alive	TARGET	No	No	No	Not done	No	No	No	No	No	46,XX,t(6;11;10)(q27;q23;p12)[19]/46,XX[1]	AML_Children	AML_Children_PB	179176752	30304	233395	132764	100631	671	138	491	19	23	2766	1518	589	657	205	41	113	0	68	37	13	0
TARGET-20-PATIAK	3eac251e-a5bc-4a23-9110-60617c1add3d_gdc_realn_rehead.bam	Infants	AML	0.621918	F	BM	Black or African American	M4	Good	62	59	45.8	4.01096	Alive	TARGET	No	Yes	No	Yes	No	No	No	Yes	No	46,XX,inv(16)(p13.1q22)[17]/46,XX[3]	AML_Infants	AML_Infants_BM	195318162	17508	30755	17143	13612	58	4	51	2	1	303	164	68	71	15	1	5	0	25	0	2	0
TARGET-20-PAEERJ	ce1de43b-761b-421a-9a4e-4b0fb7c46dce_gdc_realn_rehead.bam	Children	AML	13.9233	F	BM	White	M4	Poor	60	41	71.9	1.02192	Dead	TARGET	Yes	No	No	Not done	No	Yes	No	No	No	46,XX,t(3:5)(q23:q33)[19]/46,XX[1]	AML_Children	AML_Children_BM	181915242	25448	130135	73668	56467	45	8	26	2	9	2233	1118	686	428	128	31	12	9	174	97	21	2
TARGET-20-PANKFZ	2c275d34-a9d1-4952-b56e-c807e9b44396_gdc_realn_rehead.bam	Infants	AML	1.89041	M	BM	White	NOS	Unknown	50	45	64.1	8.53699	Alive	TARGET	No	Yes	No	Not done	No	No	No	Unknown	Unknown	Unknown	AML_Infants	AML_Infants_BM	185115788	4962	121813	60278	61535	16	5	11	0	0	819	353	305	159	41	1	19	0	66	8	22	0
TARGET-20-PANFMG	ab5e30b0-f414-4b41-aadb-9f125068a903_gdc_realn_rehead.bam	Children	AML	3.91781	M	BM	White	M5	Intermediate	91	84	65.9	8.91233	Alive	TARGET	No	No	No	Not done	No	No	No	No	No	47,XY,+8,t(9;11)(p22;q23)[20]	AML_Children	AML_Children_BM	198357320	4913	75038	14401	60637	145	31	102	6	6	536	290	153	93	0	9	23	0	29	4	3	0
TARGET-20-PARBIU	f3f8487a-9dee-4838-b631-1d49fb8fd248_gdc_realn_rehead.bam	Children	AML	15.9726	F	BM	White	M5	Intermediate	99	77	16.5	2.51233	Dead	TARGET	No	No	No	Not done	No	No	No	No	No	Inadequate. ish MLL sep	AML_Children	AML_Children_BM	236818060	9674	65710	11508	54202	6	1	2	0	3	72	24	25	23	2	0	0	0	6	0	2	0
TARGET-20-PASBHI	6748626d-5916-4039-83c9-49a337ec3c34_gdc_realn_rehead.bam	Children	AML	6.03014	M	BM	White	M1	Good	92	80	49.5	6.41644	Alive	TARGET	No	No	No	No	No	No	No	No	Yes	46,XY,t(8;21)(q22;q22),del(9)(q13q22)[20]	AML_Children	AML_Children_BM	169449694	7795	36445	12755	23690	56	17	36	2	1	148	74	26	48	4	0	2	0	13	1	0	0
TARGET-20-PASZLJ	a57fa6e9-a112-4535-9def-e6fc3c69e206_gdc_realn_rehead.bam	Children	AML	9.70685	F	BM	White	M5	Intermediate	95	77	24.2	0.791781	Dead	TARGET	No	No	No	Not done	No	No	No	No	No	45,XX,add(2)(q37),-10,der(11)del(11)(q13q22)trp(11)(q23q23) t(10;11)(q11.2;q23)[14]/45,idem,-der(2),dup(7)(p15p22)[4]/46,XX[2]	AML_Children	AML_Children_BM	226858256	81270	26301	13558	12743	59	6	51	0	2	178	66	56	56	10	2	2	0	13	2	7	0
TARGET-20-PARUTH	881252e9-4b3c-45f1-b060-30272aa74c15_gdc_realn_rehead.bam	Children	AML	9.46301	M	BM	White	Unknown	Intermediate	61	71	42.5	3.86849	Dead	TARGET	No	Yes	No	Not done	No	No	No	No	No	46,XY[20].nuc ish CBFBx3[22%]	AML_Children	AML_Children_BM	232137540	16764	93342	50190	43152	24	2	20	0	2	593	281	162	150	46	14	8	0	40	12	15	1
TARGET-20-PANTPW	a7c538ca-60e3-49f0-8392-fc426ec57b87_gdc_realn_rehead.bam	Infants	AML	2.24932	F	BM	White	M1	Good	91.5	89	152.6	8.07123	Alive	TARGET	No	No	No	Not done	Yes	No	No	No	No	46,XX[20] [REPORT ONLY]	AML_Infants	AML_Infants_BM	210687210	10879	176273	76415	99858	49	7	40	1	1	898	350	251	294	22	0	19	0	96	1	27	0
TARGET-20-PANAEV	e072e243-82a3-4b33-8e12-8ec7aa537b38_gdc_realn_rehead.bam	Children	AML	9.69589	M	BM	White	M5	Good	59	31.5	37.8	7.58082	Alive	TARGET	No	Yes	Yes	Not done	No	No	No	No	No	46,XY[24]	AML_Children	AML_Children_BM	163732038	13607	106827	52699	54128	147	36	108	0	3	714	304	191	219	35	14	19	0	50	13	11	2
TARGET-20-PAPXRJ	61449352-092f-4fbe-a65d-e1bcf848cffc_gdc_realn_rehead.bam	Children	AML	7.82192	F	BM	Black or African American	M2	Intermediate	29	13	22.9	3.41918	Dead	TARGET	No	No	No	Not done	No	No	No	No	No	46,XX,t(6;9)(p23;q34)[12]/46,XX,der(6)t(6;9)(p23;q34),idic(9)(q11)[7]/46,XX[1]	AML_Children	AML_Children_BM	222671686	26501	622292	370021	252271	145	27	110	5	3	5923	3045	1162	1710	269	51	64	13	849	120	162	18
TARGET-20-PAKVGI	5b185be5-31ed-4fe6-8c85-d5bbe28b69d9_gdc_realn_rehead.bam	Infants	AML	1.76712	F	BM	White	M7	Intermediate	30	6	11.3	3.36712	Dead	TARGET	No	No	No	Not done	No	No	No	No	No	46,XX,t(7:10:16)(p15:q23:p11.2),del(13)(q12q21)[10]/49,idem,+X,+6,+21[8]/46,XX[10]	AML_Infants	AML_Infants_BM	140503550	4288	395977	214713	181264	103	15	85	1	2	3798	2025	909	860	202	64	23	2	310	100	27	2
TARGET-20-PAPWYK	61768991-c778-42c5-aba7-34ea50e23d85_gdc_realn_rehead.bam	Children	AML	22.5507	F	BM	White	M4	Good	36	36	66.1	0.545205	Dead	TARGET	No	No	No	No	No	No	No	Yes	No	46,XX,inv(16)(p13.1q22)[20]	AML_Children	AML_Children_BM	192873470	18315	498603	242251	256352	155	25	129	0	1	3270	1470	926	871	203	22	17	0	248	135	68	3
TARGET-20-PAPWIU	a3c69480-f5d8-46be-8b30-c4366a32cad6_gdc_realn_rehead.bam	Children	AML	12.1123	F	BM	American Indian or Alaska Native	M1	Good	75	86	52.2	7.75068	Alive	TARGET	No	No	No	Not done	Yes	No	No	No	No	46,XX	AML_Children	AML_Children_BM	179849938	9926	276520	107943	168577	114	17	97	0	0	1425	546	377	500	123	25	49	0	48	12	9	0
TARGET-20-PATELT	4cd4dee3-f1e0-412e-8a9a-e5edb69c1e00_gdc_realn_rehead.bam	Children	AML	12.0575	F	PB	White	M1	Intermediate	80	84	46.7	4.52603	Alive	TARGET	No	No	No	Not done	No	No	No	No	No	46,XX,t(2;11)(q31;p15)[20]	AML_Children	AML_Children_PB	227286914	36946	192307	154738	37569	115	25	80	4	6	1224	689	277	257	62	15	5	1	97	31	28	1
TARGET-20-PASCFW	3bb0974f-8c54-4d70-bcb9-b6b886c90564_gdc_realn_rehead.bam	Infants	AML	2.00822	F	BM	Asian	M7	Intermediate	53	34	19.1	6.0411	Alive	TARGET	No	No	Unknown	Not done	Unknown	Unknown	No	No	No	50,XX,+7,+8,+10,der(17)t(2;17)(q21;p13),+19[14]/46,XX[11]	AML_Infants	AML_Infants_BM	148265056	29256	192720	103422	89298	840	240	543	26	30	2256	1275	465	515	166	11	43	0	92	34	36	1
TARGET-20-PAKIWK	b6b042f4-6c57-4648-a720-65182f925c25_gdc_realn_rehead.bam	Children	AML	3.41918	M	BM	White	M6	Intermediate	14	3	13.9	0.306849	Alive	TARGET	No	No	Unknown	Not done	No	Unknown	No	No	No	46,XY,del(9)(q22q34)[13]/46,idem,add(18)(p13)[4]/46,XY[3]	AML_Children	AML_Children_BM	209194738	38766	1099285	712833	386452	541	143	383	3	11	6984	3643	1506	1822	792	83	37	2	614	42	128	16
TARGET-20-PANUUA	dad81f8b-750c-4156-b12a-6e20c701659d_gdc_realn_rehead.bam	Children	AML	14.8082	F	BM	White	M4	Good	60	77	76.6	4.8411	Dead	TARGET	No	No	No	Not done	No	No	No	Yes	No	46,XX,inv(16)(p13.1q22)[16]/46,idem,t(17;19)(q11.2;q13.3)[4] REPORT ONLY	AML_Children	AML_Children_BM	212677876	25578	568820	263740	305080	53	7	44	2	0	2571	963	823	782	145	21	15	2	187	108	34	4
TARGET-20-PARHVK	eb10bc27-95a0-418b-ae54-e7f6dc835441_gdc_realn_rehead.bam	Children	AML	13.6521	F	BM	White	M1	Intermediate	92	93	24.2	6.89315	Alive	TARGET	No	No	No	Not done	No	No	No	No	No	46,XX,ins(6;11)(q27;q22q23.3)[17]/46,XX[3]	AML_Children	AML_Children_BM	214774900	40753	337728	179482	158246	90	23	55	8	4	2385	1132	797	454	263	18	14	1	186	31	35	0
TARGET-20-PALGKX	14e7c615-9cad-4c43-89e4-c96af045c8b0_gdc_realn_rehead.bam	Children	AML	12.9397	F	BM	Unknown	M2	Good	73	83	69.2	1.32877	Dead	TARGET	No	No	No	Yes	No	No	No	No	Yes	46,XX,der(7)t(7:9)(q22:q13),t(8:21)(q22:q22),add(9)(q13)[20]	AML_Children	AML_Children_BM	218073946	5699	33566	17943	15623	37	11	23	2	1	294	135	84	75	19	0	8	1	24	7	7	0
TARGET-20-PAKLPD	81397d3f-e0d0-4299-a706-d3cd31102bf3_gdc_realn_rehead.bam	Infants	AML	0.40274	F	BM	White	M5	Intermediate	75	84	194.4	7.41644	Alive	TARGET	No	No	No	Not done	No	No	No	No	No	46,XX,t(11:19)(q23:p13)[20]	AML_Infants	AML_Infants_BM	205778046	9998	82774	50637	32137	82	29	50	1	2	807	493	160	154	37	21	22	0	6	5	4	0
TARGET-20-PATDNN	54164bd9-cb75-485a-9c1f-9522ab433775_gdc_realn_rehead.bam	Children	AML	3.45753	M	BM	White	M5	Intermediate	89	94	210.9	0.531507	Dead	TARGET	No	No	No	Not done	No	No	No	No	No	46,XY,t(9;11)(p22;q23)[8}/48,idem,+2mar[12]	AML_Children	AML_Children_BM	204625586	8534	432455	220398	212057	119	14	100	2	3	2627	1361	584	679	260	53	30	0	139	72	16	14
TARGET-20-PASGWH	d0408b02-e66e-48a2-a4e8-5fc46a01c281_gdc_realn_rehead.bam	Children	AML	14.3863	M	BM	White	M2	Intermediate	35.4	61	14.2	3.32603	Dead	TARGET	No	No	No	Not done	No	No	No	No	No	46,XY,del(9)(q13q22)[16]/46,XY[4]	AML_Children	AML_Children_BM	231088374	9932	48205	33732	14473	113	37	67	3	6	282	108	69	105	14	7	4	0	11	0	6	1
TARGET-20-PARIZR	781d276f-29f0-40a9-a719-996ebdc3f051_gdc_realn_rehead.bam	Children	AML	7.38356	M	PB	Black or African American	M2	Good	70	35	7.4	6.73151	Alive	TARGET	No	No	No	No	No	No	No	No	Yes	45,X,-Y,ins(21;8)(q22.1;q13q22.1)[20]	AML_Children	AML_Children_PB	185780604	29744	174667	89628	85039	421	150	221	24	26	1325	573	469	282	116	32	14	0	55	12	16	0
TARGET-20-PASSSI	3703f993-5f0f-4d0b-bd28-d50836c34845_gdc_realn_rehead.bam	Infants	AML	1.45205	M	BM	Native Hawaiian or other Pacific Islander	M5	Intermediate	91	78	198.8	1.95068	Dead	TARGET	No	No	No	Not done	No	No	No	No	No	46,XY,cryp ins(10;11)(p12;q23q23)	AML_Infants	AML_Infants_BM	189491500	3664	155410	57241	98169	67	16	51	0	0	1094	564	282	248	63	12	21	0	72	14	29	0
TARGET-20-PAPBEJ	161aea9e-e7f8-489a-97b6-27d663095848_gdc_realn_rehead.bam	Infants	AML	1.00548	F	BM	Black or African American	M5	Intermediate	50	55	60.3	1.10685	Dead	TARGET	No	No	No	Not done	No	No	No	No	No	47,XX,der(6)t(6;12;7)(p12;p13;p22),der(7)t(6;12;7)del(7)(q11.2),der(12)t(6;12;7),r(9)(p12q12),+19[16]46,idem,-r(9)[3]/46,XX[1]	AML_Infants	AML_Infants_BM	213731032	1650	43489	29651	13838	23	7	16	0	0	449	283	61	105	5	0	15	0	4	0	2	0
TARGET-20-PANWHP	b5c72e5a-18bf-4b4b-82be-b2fabc8348fb_gdc_realn_rehead.bam	Children	AML	5.07397	F	BM	White	M4	Good	61	59	77.2	7.50137	Alive	TARGET	No	No	No	Yes	No	No	No	Yes	No	46,XX,inv(16)(p13.1q22)[16]/46,XX[4]	AML_Children	AML_Children_BM	217156882	11220	5324	1860	3464	5	1	4	0	0	27	5	12	10	0	0	1	0	0	1	0	0
TARGET-20-PANKKE	e02d8ef9-6a46-4369-970d-d9d4ac22adfc_gdc_realn_rehead.bam	Infants	AML	0.715068	M	BM	White	M4	Good	52	50	125.9	8.6274	Alive	TARGET	No	No	No	Not done	No	No	No	Yes	No	46,XY,inv(16)(p13.1q22)[18] [report only]	AML_Infants	AML_Infants_BM	210691390	12347	80267	40265	40002	41	9	31	0	1	527	232	190	104	19	6	16	0	14	1	2	0
TARGET-20-PADZCG	33db7fb9-0f3c-4603-9246-1fd62b1162f5_gdc_realn_rehead.bam	Children	AML	14.589	F	BM	Unknown	M4	Intermediate	58	5	29.3	1.46849	Dead	TARGET	No	No	No	Not done	No	No	No	No	No	46,XX[20]	AML_Children	AML_Children_BM	278090858	54306	3610382	2116273	1494109	175	51	108	6	10	21179	10957	3700	6493	1276	136	45	4	3729	739	721	20
TARGET-20-PANYNR	62ca0aee-a095-4795-a5e4-bc74332b7d00_gdc_realn_rehead.bam	Children	AML	9.06849	M	PB	White	M2	Good	72	57	46.2	8.08767	Alive	TARGET	No	No	No	Yes	No	No	No	Yes	No	46,XY,inv(16)(p13.1q22)[11]/92,idemx2[2]/89,idemx2,-Y,-7,-9[4]/46,XY[4]	AML_Children	AML_Children_PB	214242128	16464	44800	23353	21447	59	10	46	0	3	330	126	103	101	22	3	1	0	11	10	5	0
TARGET-20-PASCGR	e9a32cc8-d0f9-4f91-b798-e86352b7f367_gdc_realn_rehead.bam	Children	AML	18.2466	F	PB	White	M5	Intermediate	31	0	5.2	1.92329	Dead	TARGET	No	No	No	Not done	No	No	No	No	No	46,XX,del(10)(p13),der(11)t(11;12)(q13;q24.1),der(12)t(11;12)(q13;q24.1)inv(11)(q23q13)/46,idem,add(12)(p11.2)	AML_Children	AML_Children_PB	230330912	8669	800027	407608	392419	163	47	109	3	4	6584	3059	1545	1969	528	105	57	5	379	152	109	36
TARGET-20-PARDMG	ad2092a8-1f3d-47e9-b413-2d5ea0030c92_gdc_realn_rehead.bam	Children	AML	17.9041	F	BM	White	M4	Good	57	62	54.8	1.13151	Dead	TARGET	Yes	No	No	No	No	No	No	Yes	No	46,XX,inv(16)(p13.1q22)[20]	AML_Children	AML_Children_BM	175916494	24861	95983	53426	42557	302	59	221	10	11	1344	688	321	334	85	30	46	0	56	29	17	2
TARGET-20-PARUDL	06ce43b7-6759-4dd8-a6a2-c14443f8e8a7_gdc_realn_rehead.bam	Children	AML	17.6603	M	PB	White	Unknown	Good	63	42	100.7	6.60548	Alive	TARGET	No	No	No	No	No	No	No	Yes	No	46,XY,inv(16)(p13.1q22)[25]	AML_Children	AML_Children_PB	195709556	10097	111000	56806	54194	120	36	84	0	0	1045	474	322	248	44	7	21	0	81	23	33	1
TARGET-20-PARXNG	2b22617f-1d36-40a5-a628-007e79754d3d_gdc_realn_rehead.bam	Children	AML	10.1014	M	BM	Black or African American	M2	Good	62.5	95	137	6.15342	Alive	TARGET	No	No	No	Not done	Yes	No	No	No	No	46,XY[21]	AML_Children	AML_Children_BM	205613048	9346	98819	59152	39667	8	1	5	0	2	1049	463	308	277	44	3	0	0	138	20	47	1
TARGET-20-PARYVW	13a8f581-36b7-40bf-9d32-5cb11d295103_gdc_realn_rehead.bam	Infants	AML	1.81918	F	BM	White	NOS	Intermediate	83	27.4	19.4	6.34795	Alive	TARGET	No	No	No	Not done	No	No	No	No	No	90,XXXX,t(2;12)(q33;p13)x2,-15,-18[28]	AML_Infants	AML_Infants_BM	207340678	42972	33370	22334	11036	111	25	46	39	1	406	225	79	102	3	0	22	0	21	1	9	0
TARGET-20-PASVVS	211093fe-fbe5-4220-8e06-96a843a8aaed_gdc_realn_rehead.bam	Infants	AML	0.775342	M	BM	White	M5	Intermediate	88	55	169	5.39178	Alive	TARGET	No	No	No	Not done	No	No	No	No	No	46,Y,der(X)t(X;11)(q24;q23),der(11)(11pter->11q21::11q23->11q23::Xq24->Xqter),inv(12)(p13q13),ins(20;11)(p11.2;q23q21)[16]/47,idem,+2[3]/46,XY[1]	AML_Infants	AML_Infants_BM	149402674	35994	91842	55534	36308	144	27	111	2	4	1380	862	294	224	36	8	43	2	73	18	20	0
TARGET-20-PANLXM	1f221b47-508f-4e28-81ca-b21e9bc96c95_gdc_realn_rehead.bam	Children	AML	10.2685	F	BM	Asian	M2	Intermediate	54	65	11.2	1.06849	Dead	TARGET	Yes	No	No	Not done	No	No	No	No	No	46,XX[20]	AML_Children	AML_Children_BM	206612496	26282	68093	52088	16005	73	11	56	1	5	656	337	185	134	21	7	7	0	39	26	14	0
TARGET-20-PASTUH	1c3ba966-e625-40e8-bbac-4a66110d26f3_gdc_realn_rehead.bam	Children	AML	14.5342	F	PB	White	M4	Intermediate	81.6	46	33.5	0.454795	Dead	TARGET	No	No	No	Not done	No	No	No	No	No	46,XX,t(11;19)(q23;p13.1)[15]/46,idem,-X,+8[3]/46,XX[2]	AML_Children	AML_Children_PB	226480642	14386	173422	105434	67988	195	53	131	6	5	2254	1186	471	595	193	32	18	1	86	46	15	0
TARGET-20-PARJYP	dc9c3012-58f7-464a-a755-c1b856cffc24_gdc_realn_rehead.bam	Children	AML	14.8849	F	PB	Other	M4	Good	80	56	122.5	4.92603	Alive	TARGET	No	No	No	Yes	No	No	No	Yes	No	46,XX,inv(16)(p13.1q22)	AML_Children	AML_Children_PB	209959864	26479	143888	69592	74296	47	8	38	0	1	699	291	204	204	83	48	6	0	14	4	1	0
TARGET-20-PANNHB	31ffb350-46f7-4c39-b372-cc86df40c1f8_gdc_realn_rehead.bam	Children	AML	4.06027	F	BM	Black or African American	M2	Good	58	63	19.4	1.19452	Dead	TARGET	No	No	No	Not done	No	No	No	No	Yes	46,XX,del(7)(q32q34),t(8;21)(q22;q22)[17]/45,idem,-X[3] REPORT ONLY	AML_Children	AML_Children_BM	155839168	7585	217981	114789	103192	135	33	100	1	1	2535	1221	682	631	174	15	42	0	194	62	43	2
TARGET-20-PANYSN	1bf958ae-a9a2-4f79-8f3b-54cac0eb9ee0_gdc_realn_rehead.bam	Children	AML	17.726	M	PB	White	M1	Unknown	80	68	65	2.50411	Alive	TARGET	No	No	No	Not done	No	No	No	Unknown	Unknown	Unknown	AML_Children	AML_Children_PB	220371518	69585	126255	79619	46636	61	11	40	0	10	1090	551	325	213	118	30	27	1	36	50	9	2
TARGET-20-PARASV	e0f0e8c3-3aae-4faa-9229-6549132545b4_gdc_realn_rehead.bam	Children	AML	12.0575	M	PB	White	M5	Intermediate	95	67	26.2	2.05205	Dead	TARGET	No	No	No	Not done	No	No	No	No	No	47,XY,+8,t(10;11)(p12;q23)[10]	AML_Children	AML_Children_PB	221267778	6870	50773	21857	28916	55	13	41	0	1	480	213	148	119	31	19	4	0	13	10	3	1
TARGET-20-PASGMZ	204099cc-ec71-4d7d-bd26-438a57f4d156_gdc_realn_rehead.bam	Children	AML	14.0521	F	BM	White	M1	Intermediate	64	44	1.5	2.16164	Dead	TARGET	No	No	No	Not done	No	No	No	No	No	46,XX[20]	AML_Children	AML_Children_BM	172346292	54687	39881	21300	18581	422	95	301	10	16	358	156	96	106	8	0	8	0	14	1	2	1
TARGET-20-PAECCE	636d7b16-68ec-4694-8b8e-df2c6f269cf2_gdc_realn_rehead.bam	Infants	AML	2.46575	M	BM	White	M5	Unknown	95	0	98.3	0.40274	Dead	TARGET	No	No	No	Not done	No	No	No	Unknown	Unknown	Unknown	AML_Infants	AML_Infants_BM	267996134	33654	357692	194753	162939	298	52	238	4	4	3799	2215	837	745	379	64	64	0	113	52	29	0
TARGET-20-PANTNA	665013e4-03bc-4311-b121-ecbaf6edc8db_gdc_realn_rehead.bam	Children	AML	17.5781	M	BM	White	M2	Intermediate	65	84	23.7	3.15616	Dead	TARGET	No	No	No	Not done	No	No	No	No	No	46,XY,der(1)t(1;1)(q42;p22),der(1)t(1;1)(p34;q21),t(6;9)(p25;p22)c,t(11;16)(q25;p11.2)[9]/46,idem,del(13)(q12q22)[10]	AML_Children	AML_Children_BM	174902878	15655	125583	63431	62152	58	7	48	2	1	1066	470	337	258	72	3	7	1	101	34	31	0
TARGET-20-PAPXWI	c68a7e57-eeb0-4c6b-8c73-d8f983275627_gdc_realn_rehead.bam	Children	AML	3.91781	F	BM	White	M4	Good	89	74	128.7	2.41096	Alive	TARGET	No	No	No	Yes	No	No	No	Yes	No	46,XX,inv(16)(p13.1q22)[20]	AML_Children	AML_Children_BM	206263266	27879	221076	101145	119931	86	17	68	1	0	1076	443	295	338	45	27	16	0	28	18	3	0
TARGET-20-PARZUU	6526954b-4035-49b2-b553-5dfc93fd4437_gdc_realn_rehead.bam	Children	AML	8.96712	M	BM	White	M1	Good	95	78	113	5.93973	Alive	TARGET	No	No	No	Yes	No	No	No	No	Yes	46,XY,t(8;21)(q22;q22)[20]	AML_Children	AML_Children_BM	243333598	24291	43217	21331	21886	167	48	90	10	19	706	342	182	182	60	16	21	0	31	5	11	1
TARGET-20-PANPKN	b5194fe6-5175-4bb1-9265-87238d5c675e_gdc_realn_rehead.bam	Infants	AML	0.983562	M	BM	White	M5	Intermediate	71	63	120.7	9.94521	Alive	TARGET	No	No	No	Not done	No	No	No	No	No	46,XY,t(9;11)(p22;q23)[20] REPORT ONLY	AML_Infants	AML_Infants_BM	202663414	13918	149899	81506	68393	145	35	107	0	3	618	334	172	112	65	6	8	0	65	5	14	0
TARGET-20-PAKERZ	76661088-132d-4edd-b1a2-ed328990311d_gdc_realn_rehead.bam	Infants	AML	2.8	F	BM	White	M1	Unknown	89	32	4.8	1.08767	Dead	TARGET	No	No	No	Not done	No	No	No	Unknown	Unknown	I	AML_Infants	AML_Infants_BM	228837564	3334	22542	15857	6685	25	4	21	0	0	178	83	47	48	4	0	3	0	6	1	1	0
TARGET-20-PARPWL	61ef32ef-38c3-48f2-af4c-8e7defafe01c_gdc_realn_rehead.bam	Infants	AML	2.09863	M	BM	Black or African American	M4	Good	77	40	134.5	3.28493	Alive	TARGET	No	No	No	No	No	No	No	Yes	No	47,XY,inv(16)(p13.1q22),+22[13]/48,idem,+8[2]	AML_Infants	AML_Infants_BM	203999606	20251	177736	91696	86040	209	32	173	2	2	1273	646	294	331	33	38	40	0	30	4	17	0
TARGET-20-PARMZF	87a7d3a3-dbd2-49eb-82b4-a37e30015e90_gdc_realn_rehead.bam	Children	AML	8.66575	F	BM	White	M4	Good	90	62	200.1	6.00822	Alive	TARGET	No	No	No	Yes	No	No	No	Yes	No	46,XX,inv(16)(p13.1q22)[20]	AML_Children	AML_Children_BM	198373174	12900	45938	26134	19804	29	3	25	0	1	454	204	133	117	25	20	11	0	13	10	1	0
TARGET-20-PAPVDV	c50e0e5d-8e75-4c58-ab96-1a36271bc283_gdc_realn_rehead.bam	Children	AML	6.35068	M	PB	White	M2	Good	35.6	34	11.4	7.36438	Alive	TARGET	No	No	No	No	No	No	No	No	Yes	46,XY,t(2;21;8)(p21;q22;q22)[20]	AML_Children	AML_Children_PB	189271228	52610	471411	278674	192737	1771	306	1404	28	33	5605	3442	1050	1106	677	129	104	1	218	57	49	0
TARGET-20-PANPTM	2527d867-57d9-4029-8096-bf3fc4e75223_gdc_realn_rehead.bam	Children	AML	16.0356	M	BM	White	M4	Good	72	47	86.7	8.57534	Alive	TARGET	No	No	No	No	No	No	No	Yes	No	46,XY,inv(16)(p13.1q22)[20]	AML_Children	AML_Children_BM	161523356	23247	118240	69514	48726	53	7	46	0	0	728	300	201	226	47	10	4	0	31	24	13	0
TARGET-20-PASWPT	a3a369f0-c2e5-4b99-b4b8-43cac49edde2_gdc_realn_rehead.bam	Children	AML	9.41918	M	BM	Other	M2	Good	72	74	44.2	1.41918	Dead	TARGET	No	No	No	Yes	No	No	No	No	Yes	45,X,-Y,t(8;21)(q22;q22)[9}/46,idem,+4[11]	AML_Children	AML_Children_BM	208768204	21057	183622	101818	81804	150	47	91	4	8	2157	1120	581	451	162	19	19	5	196	93	54	6
TARGET-20-PAMVKZ	729bcdb9-ec92-45d1-8759-3231fa1cef97_gdc_realn_rehead.bam	Children	AML	16.2575	M	BM	White	M2	Unknown	74	85	248	1.89863	Dead	TARGET	No	Yes	No	Not done	No	No	No	Unknown	Unknown	Unknown	AML_Children	AML_Children_BM	194297528	29046	178186	84228	93958	54	10	41	0	3	1831	837	542	450	165	20	11	2	159	39	36	26
TARGET-20-PARDDY	8a37b305-bfc1-48b3-bf59-9db95568b324_gdc_realn_rehead.bam	Infants	AML	1.85479	M	BM	White	M1	Intermediate	80	79	115	2.09863	Dead	TARGET	No	No	No	Not done	No	No	No	No	No	47,XY,del(5)(p15.1),i(7)(q10),add(14)(q32),+21[21]	AML_Infants	AML_Infants_BM	199239586	3322	15003	9150	5853	23	4	16	3	0	302	179	55	68	6	0	2	0	17	8	10	0
TARGET-20-PARJCR	72f9c702-2513-41a7-9085-ab021da8a95d_gdc_realn_rehead.bam	Children	AML	14.6521	M	BM	Unknown	M5	Intermediate	86.2	12	1.3	1.28219	Dead	TARGET	No	No	No	Not done	No	No	No	No	No	46,XX,cryp add(11)(q23). ish MLL sep (del 3'MLL)	AML_Children	AML_Children_BM	193125962	38997	120095	59468	60627	69	15	43	6	5	673	300	212	158	63	10	13	0	25	19	8	0
TARGET-20-PARCUK	22fd4b13-73a3-4016-ba61-caf8f39b8ca0_gdc_realn_rehead.bam	Children	AML	16.4027	F	BM	White	M4	Intermediate	96	63	23.9	0.764384	Dead	TARGET	No	No	No	Not done	No	No	No	No	No	46,XX,del(10)(q22q24),t(11;11)(p15;q13.1),-16,+mar[16]/46,XX[4],	AML_Children	AML_Children_BM	154117866	1594	36313	18825	17488	1	NA	1	0	0	186	58	75	52	7	0	1	0	13	7	2	0
TARGET-20-PASPGA	9f383756-b881-426a-9e9e-c58dedf5d303_gdc_realn_rehead.bam	Children	AML	3.25753	F	BM	White	M1	Good	96	95	35.8	4.73699	Dead	TARGET	No	No	Yes	Not done	No	No	No	No	No	46,XX[20]	AML_Children	AML_Children_BM	193315066	70141	151812	84970	66842	177	48	115	3	11	981	559	252	168	46	9	39	0	69	24	30	0
TARGET-20-PAPWHS	1971c381-7c5d-4a63-b6df-e8d02bcb1381_gdc_realn_rehead.bam	Children	AML	13.2932	M	BM	White	M2	Good	36	63	81.2	7.36164	Alive	TARGET	No	No	No	No	No	No	No	No	Yes	46,XY,t(8;21)(q22;q22)[21]	AML_Children	AML_Children_BM	195925662	5101	87955	37288	50667	27	2	22	1	2	554	206	185	162	28	2	1	0	40	10	12	0
TARGET-20-PARGVC	ba4a7146-6165-4702-941c-2a36fac8287e_gdc_realn_rehead.bam	Children	AML	4.93699	M	PB	White	M2	Good	86	81	58	0.808219	Dead	TARGET	No	No	No	No	No	No	No	No	Yes	45,X,-Y,t(8;21)(q22;q22),add(13)(p11.2),add(22)(p11.2)	AML_Children	AML_Children_PB	207748210	5977	38471	19603	18868	23	4	19	0	0	198	88	51	59	13	6	4	0	11	4	0	0
TARGET-20-PANLIZ	78a8cffe-b67d-43b7-bcf8-2a70b574dcf6_gdc_realn_rehead.bam	Children	AML	8.49863	M	BM	Black or African American	NOS	Good	90	39	6.4	2.14795	Dead	TARGET	No	No	No	No	No	No	No	No	Yes	47,XY,+8,t(8;21)(q22;q22)[13]/46,XY[7]	AML_Children	AML_Children_BM	229401664	14619	876522	472675	403847	273	41	219	7	6	6691	3219	1447	2017	591	26	80	0	647	77	219	21
TARGET-20-PATJHJ	4eb5114e-c323-4037-b35c-a30de52c153d_gdc_realn_rehead.bam	Infants	AML	0.375342	F	BM	Black or African American	M5	Intermediate	NA	90	519	1.66301	Dead	TARGET	No	No	No	Not done	No	No	No	No	No	46,XX,t(4;11)(q21;q23)[14]/46,XX[6]	AML_Infants	AML_Infants_BM	228191430	24785	302305	191412	110893	161	29	125	1	6	872	491	249	132	30	6	31	0	36	6	11	1
TARGET-20-PARBFJ	78c1b434-978e-49b2-891b-ceb538b8f302_gdc_realn_rehead.bam	Children	AML	12.8795	M	BM	White	M4	Good	86	57	46.1	6.53973	Alive	TARGET	No	Yes	Yes	Not done	No	No	No	No	No	46,XY[60]	AML_Children	AML_Children_BM	238083708	18701	669602	357720	311882	164	37	121	2	4	5520	2669	1375	1468	565	90	66	0	280	164	41	11
TARGET-20-PANGDN	dc326f1c-6f36-41b9-bb56-fa3ce3463960_gdc_realn_rehead.bam	Children	AML	18.0548	M	BM	White	M5	Intermediate	89	38	176.2	8.39178	Alive	TARGET	No	No	No	Not done	No	No	No	No	No	46,XY[20]	AML_Children	AML_Children_BM	211523656	9914	77187	47889	29298	98	18	68	5	7	678	347	166	164	37	5	23	0	25	13	8	0
TARGET-20-PASWLN	5af3a2c2-0add-442f-8751-7419ae6c8392_gdc_realn_rehead.bam	Children	AML	18.1671	F	BM	White	M0	Intermediate	96	86	32.4	1.68219	Dead	TARGET	No	No	No	Not done	No	No	No	No	No	46,XX,t(9;11)(p22;q23)[20]	AML_Children	AML_Children_BM	200009996	23316	63821	34382	29439	14	5	8	0	1	306	93	89	123	21	1	1	0	13	5	4	0
TARGET-20-PANLIR	70b9216a-b326-49c2-b6df-82af02bf003a_gdc_realn_rehead.bam	Children	AML	16.1233	M	BM	Native Hawaiian or other Pacific Islander	M2	Good	21	33	45.3	8.87123	Alive	TARGET	No	No	No	Not done	Yes	No	No	No	No	46,Xy[20]	AML_Children	AML_Children_BM	177298918	4742	163676	96281	67395	34	5	25	1	3	1679	786	537	352	102	8	7	0	161	49	85	0
TARGET-20-PARVAI	286bd3d7-78e6-4dce-8b2b-87e98e1a0bcb_gdc_realn_rehead.bam	Children	AML	16.7178	F	PB	White	M2	Intermediate	71	51	51.1	1.17534	Dead	TARGET	Yes	No	No	Not done	No	Yes	No	No	No	46,XX,t(3;5)(q25;q35)[23]	AML_Children	AML_Children_PB	156644392	23367	213604	129798	83806	194	39	135	12	8	2387	1221	645	517	229	36	11	3	194	72	61	7
TARGET-20-PASPLU	6457c796-5aed-40db-9ca8-19355f3cc6d9_gdc_realn_rehead.bam	Children	AML	9.31233	M	BM	White	M4	Poor	92.6	93	446	0.961644	Dead	TARGET	Yes	No	No	Not done	No	Yes	No	No	No	46,XY[20]	AML_Children	AML_Children_BM	186755846	72504	31127	19564	11563	15	1	8	0	6	514	279	106	129	13	1	18	0	13	6	5	0
TARGET-20-PASXYG	45da67bd-9ab5-471f-9753-700db7a39377_gdc_realn_rehead.bam	Children	AML	11.2411	F	BM	White	M2	Good	63.5	68	40.5	1.56164	Dead	TARGET	No	Yes	No	No	No	No	No	No	Yes	46,XX,t(8;21)(q22;q22)[5]/45,idem,-X[15]	AML_Children	AML_Children_BM	245031970	21250	39609	15386	24223	242	89	147	4	2	267	131	63	73	9	1	11	0	7	1	1	0
TARGET-20-PASHBI	835ac16b-13f8-4231-83f7-ce07346de695_gdc_realn_rehead.bam	Children	AML	15.6904	M	BM	White	M2	Good	78	65	5.6	3.65753	Alive	TARGET	No	No	No	No	No	Yes	No	No	Yes	45,X,-Y,t(8;21)(q22;q22)[19]	AML_Children	AML_Children_BM	231963034	10201	132903	60291	72612	92	23	67	0	2	1070	475	310	284	75	14	5	0	88	11	26	0
TARGET-20-PANGJY	b2ab8b73-b79e-452a-b000-0512ba0db4fe_gdc_realn_rehead.bam	Infants	AML	1.6274	F	BM	White	M5	Intermediate	86	69	302	8.1726	Alive	TARGET	No	No	No	Not done	No	No	No	No	No	46,XX,der(15)t(1;15)(q12;q26)[12]	AML_Infants	AML_Infants_BM	212294176	8014	54665	27737	26928	21	4	16	0	1	532	264	145	123	7	5	32	0	3	2	1	0
TARGET-20-PANDIX	e37b1f59-873f-485b-9224-d0e716a41bbf_gdc_realn_rehead.bam	Children	AML	18.0082	M	BM	White	M2	Intermediate	40	3	14.1	8.40822	Alive	TARGET	No	No	No	Not done	No	No	No	No	No	46,XY[30]	AML_Children	AML_Children_BM	256089012	23986	167339	93088	74251	172	52	111	2	7	1656	801	469	384	81	14	23	2	140	73	10	0
TARGET-20-PARXBT	9cb8d8d0-faf3-4ff3-8c05-aa62228a599a_gdc_realn_rehead.bam	Children	AML	9.26301	M	BM	White	M4	Good	68	68	34.9	6.15342	Alive	TARGET	No	No	No	No	No	No	No	Yes	No	46,XY,inv(16)(p13.1q22)[20]	AML_Children	AML_Children_BM	147692828	20676	673743	387733	286010	291	76	187	14	14	6663	3253	1573	1830	498	81	46	0	734	140	246	15
TARGET-20-PANZKA	934c96bf-7d94-4aa8-9a18-ec4080347246_gdc_realn_rehead.bam	Infants	AML	1.74521	F	BM	White	M5	Intermediate	99	35	11.1	7.73699	Alive	TARGET	No	No	No	Not done	No	No	No	No	No	46,XX,t(9;11)(p22;q23)[22]	AML_Infants	AML_Infants_BM	201491650	2128	149038	3612	145426	13	2	11	0	0	89	16	28	45	1	0	3	0	0	0	1	0
TARGET-20-PASTTW	42caf7bb-186a-4bc5-9616-e020e5dcbbee_gdc_realn_rehead.bam	Infants	AML	2.07397	F	BM	Unknown	M7	Intermediate	93	0	31.1	1.64384	Dead	TARGET	No	No	No	Not done	No	No	No	No	No	46,XX,+21[15]/46,XX[5]	AML_Infants	AML_Infants_BM	235861128	10359	131238	85414	45824	263	62	197	4	0	1540	926	327	286	42	4	46	0	104	43	45	0
TARGET-20-PANSBH	5c6476f7-f17c-490c-a3af-b23b6286d407_gdc_realn_rehead.bam	Infants	AML	1.34521	M	BM	White	M0	Intermediate	93	19	11.5	2.2274	Dead	TARGET	No	No	No	Not done	No	No	No	No	No	46,XY,ider(16)(q10)del(16)(q22)[[30]	AML_Infants	AML_Infants_BM	125951912	15034	729824	440633	289191	201	48	143	6	4	5175	3148	1156	871	89	19	31	0	1061	70	71	2
TARGET-20-PANVGE	a14aff8a-b8af-473a-8eb1-81179c5a5cbd_gdc_realn_rehead.bam	Children	AML	14.6466	M	BM	White	NOS	Good	85	70	54.8	7.72329	Alive	TARGET	No	Yes	No	Not done	No	Yes	No	Yes	No	47,XY,inv(16)(p13.1q22),+22[20]	AML_Children	AML_Children_BM	135369846	11230	106077	50837	55240	32	6	24	1	1	415	161	150	104	32	6	12	0	7	5	3	0
TARGET-20-PARYFN	d8edb857-c77f-40d2-8c17-70938008f273_gdc_realn_rehead.bam	Children	AML	4.37534	F	PB	White	M4	Good	90	67.9	87.8	6.03562	Alive	TARGET	No	No	No	Yes	No	No	No	Yes	No	46,XX,inv(16)(p13.1q22)[2]	AML_Children	AML_Children_PB	170979684	25925	22923	18777	4146	34	5	29	0	0	147	72	30	45	6	0	7	0	4	0	5	0
TARGET-20-PANINI	c93f7fdb-a270-478e-ae43-a9e4630d5897_gdc_realn_rehead.bam	Children	AML	16.7616	M	BM	White	NOS	Good	86	87	16.9	8.6137	Alive	TARGET	No	No	No	Not done	Yes	No	No	No	No	46,XY	AML_Children	AML_Children_BM	215581580	5763	58757	24970	33787	23	7	15	0	1	433	164	136	133	16	6	2	2	28	9	6	0
TARGET-20-PARFAL	2a049d32-6b94-4e88-803b-05f29a39cce5_gdc_realn_rehead.bam	Children	AML	18.9644	M	BM	White	Unknown	Intermediate	69	43	11.7	1.03562	Dead	TARGET	No	No	No	Not done	No	No	No	No	No	47,XY,t(10;11)(p13;q21),+19[2]/46,idem,der(7;11)(q10;q10)[4]/46,idem,psu dic(7;11)(p22;p11.2)[4]/46,idem,der(7;19)(q10;q10),+mar[4]/46,XY[5]	AML_Children	AML_Children_BM	244559820	35779	395777	249283	146494	158	46	95	7	10	3080	1566	823	683	387	114	49	2	126	57	54	21
TARGET-20-PASMHY	a4a4dbcb-2108-4006-9d57-e073d9ace312_gdc_realn_rehead.bam	Children	AML	19.1205	M	PB	White	M4	Good	83	91	94.5	1.62192	Dead	TARGET	No	No	No	Yes	No	No	No	Yes	No	46,XY,inv(16)(p13.1q22)[5]/46,idem,del(7)(q22q34)[5]	AML_Children	AML_Children_PB	199408348	10832	110671	57705	52966	142	44	90	1	7	1064	489	316	258	116	55	19	0	5	15	6	1
TARGET-20-PARUWX	33e261eb-496b-42c9-afea-84473e3a447c_gdc_realn_rehead.bam	Infants	AML	2.87397	M	BM	White	M1	Poor	90	65	112.5	1.20274	Dead	TARGET	Yes	No	No	Not done	No	Yes	No	No	No	47,XY,+8[5]/46,XY[23]	AML_Infants	AML_Infants_BM	200593018	40986	67253	37593	29660	77	11	52	7	7	725	380	189	155	41	4	25	0	42	7	17	0
TARGET-20-PANVGP	1bbd9a6a-a036-43cb-8419-10a9bf820fca_gdc_realn_rehead.bam	Children	AML	13.5616	M	PB	Unknown	M4	Good	72	81	25.7	7.36438	Alive	TARGET	No	No	No	Not done	No	No	No	No	Yes	46,XY,t(8;20;21)(q22;q13.1;q22),del(9)(q22q34)[20]	AML_Children	AML_Children_PB	230877686	13149	16611	9001	7610	189	31	151	4	3	317	155	61	101	7	1	8	1	25	4	12	1
TARGET-20-PAKIYW	5969313a-0820-45a0-8cd5-8f7b4a182686_gdc_realn_rehead.bam	Infants	AML	0.446575	F	BM	White	M4	Intermediate	73	68	136	8.12329	Alive	TARGET	No	No	Unknown	Not done	No	Unknown	No	No	No	46,XX,t(9:11)(p22:q23)[15]/46,XX[3]	AML_Infants	AML_Infants_BM	178030052	39256	115352	72960	42392	660	134	518	6	1	1047	581	267	199	21	8	36	0	25	12	4	0
TARGET-20-PARCZL	b2ea7a18-ae3f-45b8-b8b2-da2c90d353a5_gdc_realn_rehead.bam	Children	AML	10.4274	F	BM	White	M2	Good	50.5	37	94.8	7.38356	Alive	TARGET	No	No	No	No	No	No	No	No	Yes	46,XX,t(15;21)(q22;q22), cryp ins(8;21)(q22;q22q22)[19].ish der(8)ins(8;21)(q22;q22)(ETO+,RUNX1+)	AML_Children	AML_Children_BM	220428498	16130	59337	29770	29567	226	78	145	1	2	471	218	112	141	19	1	3	0	57	15	11	2
TARGET-20-PARCCH	1f1abb97-7f77-4554-8f43-fba24e6f1a68_gdc_realn_rehead.bam	Infants	AML	0.928767	M	PB	White	M0	Intermediate	NA	60	208.6	0.624658	Dead	TARGET	No	No	No	Not done	No	No	No	No	No	46,XY[20]	AML_Infants	AML_Infants_PB	263651826	30024	9767	5913	3854	53	15	37	0	0	32	14	8	10	0	0	1	0	0	0	0	0
TARGET-20-PARIHK	9d447e74-ee1d-4745-9fff-8ba6fc6a59e9_gdc_realn_rehead.bam	Children	AML	10.4932	M	PB	White	NOS	Poor	46	52	20.2	2.52877	Dead	TARGET	Yes	No	No	Not done	No	No	No	No	No	47,XY,+8[8]/46,XY[16]	AML_Children	AML_Children_PB	236486786	38938	255407	176394	79013	130	37	88	2	3	1468	740	433	295	157	51	31	1	44	34	18	1
TARGET-20-PASYJI	f06b6238-6a42-425f-b7fd-3ef4af2f58f4_gdc_realn_rehead.bam	Children	AML	12.4521	F	BM	White	M4	Good	63	56	31.1	4.87671	Alive	TARGET	No	No	No	Yes	No	No	No	Yes	No	46,XX,inv(16)(p13.1q22)[18]/46,XX[2]	AML_Children	AML_Children_BM	188560944	16235	85423	37972	47451	54	6	45	1	2	561	233	172	153	39	16	6	0	6	7	14	0
TARGET-20-PAPAWN	7275f9e7-97f0-49b5-8afe-aa2bbf52989f_gdc_realn_rehead.bam	Children	AML	5.90137	M	BM	White	M4	Good	71	77	253.2	7.13699	Alive	TARGET	No	No	No	No	No	No	No	Yes	No	46,XY,inv(16)(p13.1q22)[14]/46,XY[16]	AML_Children	AML_Children_BM	200049196	13208	43258	19648	23610	17	3	11	0	3	162	47	56	59	0	0	1	0	5	0	2	0
TARGET-20-PADYIR	b805fbfd-b111-4c2a-ba6d-11067b7f3290_gdc_realn_rehead.bam	Children	AML	3.17534	M	BM	White	M2	Unknown	29	11	13.1	1.60274	Dead	TARGET	No	No	No	Not done	No	No	No	Unknown	Unknown	Unknown	AML_Children	AML_Children_BM	244416740	107891	528213	306411	221802	2420	698	1657	31	34	4326	2295	925	1104	195	31	154	0	149	31	60	0
TARGET-20-PAEAKL	de94c3ee-b5da-4459-9917-3f175686cc78_gdc_realn_rehead.bam	Children	AML	14.2959	F	BM	Black or African American	M5	Intermediate	80	81	96.1	0.446575	Dead	TARGET	No	No	No	Not done	No	No	No	No	No	46,XX,t(11:19)(q23:p13.1)[20]	AML_Children	AML_Children_BM	254782162	13723	265599	152963	112636	23	9	12	0	2	1558	697	474	386	69	14	7	0	216	38	42	2
TARGET-20-PASIBG	863496f7-3324-4f36-8818-86563b9d10bd_gdc_realn_rehead.bam	Infants	AML	2.04932	M	BM	White	M4	Intermediate	73.2	85	55.3	2.99726	Dead	TARGET	No	No	No	Not done	No	No	No	No	No	47,XY,t(7;12)(q36;p13),+19[20]	AML_Infants	AML_Infants_BM	228336962	47554	305272	173137	132135	235	39	164	15	17	2290	1315	437	538	77	7	67	0	78	16	34	8
TARGET-20-PASPTM	e657824b-b636-455f-bdf8-926c2c17097d_gdc_realn_rehead.bam	Children	AML	14.0329	F	BM	Asian	M2	Good	70	77	60.6	5.20548	Alive	TARGET	No	No	No	Not done	Yes	No	No	No	No	46,XX[20]	AML_Children	AML_Children_BM	147886080	2532	20483	11377	9106	36	12	24	0	0	282	115	70	97	7	0	0	0	28	6	6	0
TARGET-20-PANBZH	55301dd9-b7fb-439e-a512-3bc904c93cac_gdc_realn_rehead.bam	Children	AML	10.7425	M	BM	White	M4	Good	85	89	170	1.26575	Dead	TARGET	No	No	No	No	No	Yes	No	Yes	No	46,XY, inv(16)(p13.1q22),i(17)(q10)[18]	AML_Children	AML_Children_BM	226724804	10090	113357	61039	52318	34	8	23	0	3	720	304	240	176	66	8	11	0	45	16	15	3
TARGET-20-PARSAN	0f83bc21-ebbe-432d-8a10-b15b90016a7a_gdc_realn_rehead.bam	Children	AML	14.8493	M	PB	White	Unknown	Intermediate	46	64	5.3	2.38356	Dead	TARGET	No	No	No	Not done	No	No	No	No	No	46,XY,9ph,t(16;17)(p13.1;p13.3) €	AML_Children	AML_Children_PB	165532830	38012	70568	37513	33055	439	85	296	16	42	1037	580	247	210	80	20	23	1	43	19	23	0
TARGET-20-PAEIKD	7630bfaa-3f46-4974-9801-062480f325cc_gdc_realn_rehead.bam	Infants	AML	0.772603	M	BM	Black or African American	M5	Intermediate	87	0	13.2	9.86301	Alive	TARGET	No	Yes	No	Not done	No	No	No	No	No	46,XY,t(9:11)(p22:q23)[19]/46,XY[1]	AML_Infants	AML_Infants_BM	182743562	40946	1317894	721482	596412	1220	247	943	15	15	11209	7214	1825	2165	1679	271	201	0	557	53	118	37
TARGET-20-PARKCX	9f77f38c-2d98-4eba-b38d-a20fb7de7566_gdc_realn_rehead.bam	Infants	AML	0.8	F	BM	White	M5	Intermediate	92	92	382.5	7.56164	Alive	TARGET	No	No	No	Not done	No	No	No	No	No	46,XX,t(9;11)(p22;q23)[20]	AML_Infants	AML_Infants_BM	201409058	15586	52918	31991	20927	306	97	180	14	15	642	349	128	165	2	1	31	0	1	0	2	0
TARGET-20-PANDER	86384c9f-5ec5-4e47-a733-36031fda12a2_gdc_realn_rehead.bam	Children	AML	11.8137	F	BM	White	M1	Good	93.2	88.5	137	9.01644	Alive	TARGET	No	Yes	No	No	No	No	No	No	Yes	46,XX,t(8;21)(q22;q22)[20]	AML_Children	AML_Children_BM	189509038	12124	9591	3708	5883	18	NA	16	0	2	71	28	22	21	2	3	0	0	9	1	2	0
TARGET-20-PANUTB	1ee6fe2d-5710-4626-87fa-685f9194538e_gdc_realn_rehead.bam	Children	AML	15.3068	F	BM	White	M2	Good	90	95	127.8	2.53425	Dead	TARGET	No	No	No	Yes	No	No	No	Yes	No	46,XX,inv(16)(p13q22)23]/46,XX[2]	AML_Children	AML_Children_BM	191327088	22191	54938	30275	24663	98	24	71	2	1	797	363	205	229	53	9	10	1	48	25	14	1
TARGET-20-PASWPD	9df58a73-1f23-46fa-bebf-e4fb0ecacea1_gdc_realn_rehead.bam	Children	AML	3.98356	M	BM	Other	NOS	Unknown	NA	4	2	1.88767	Dead	TARGET	No	No	No	Not done	No	No	No	Unknown	Unknown	Unknown	AML_Children	AML_Children_BM	152187600	107583	1099190	630389	468801	1708	482	1180	22	24	7582	4209	1596	1772	752	72	77	0	865	147	92	17
TARGET-20-PARUUB	bca5a1c6-ec8c-4b0a-bf60-f3c1b4820241_gdc_realn_rehead.bam	Children	AML	17.3014	F	BM	White	M2	Good	99	62	31	5.15616	Alive	TARGET	No	No	No	No	No	No	No	No	Yes	45,X,-X,t(8;21)(q22;q22)[20]	AML_Children	AML_Children_BM	234050232	12742	13300	7794	5506	65	15	46	1	3	242	126	57	59	3	3	7	0	6	2	3	0
TARGET-20-PARTAL	7462175a-9e0c-4dd2-8a14-fd93120a18f2_gdc_realn_rehead.bam	Children	AML	16.4384	F	BM	White	M4	Good	66	16	70.5	1.45479	Dead	TARGET	No	No	No	No	No	No	No	Yes	No	46,XX,inv(16)(p13.1q22)[20]	AML_Children	AML_Children_BM	213228336	16787	86278	46989	39289	170	36	119	7	8	861	438	240	182	55	9	13	0	35	10	19	0
TARGET-20-PARAJX	5d39603e-776b-42ae-b90c-ddd199f967a6_gdc_realn_rehead.bam	Infants	AML	1.69315	M	BM	White	Unknown	Intermediate	70	80	42	7.67945	Alive	TARGET	No	No	No	Not done	No	No	No	No	No	47,XY,+15,t(20;21)(q11.2;q22)[19]/46,XY[1]	AML_Infants	AML_Infants_BM	161562052	4958	36646	17667	18979	51	13	38	0	0	318	149	63	106	6	3	9	0	4	0	1	0
TARGET-20-PASMGW	bc18cbcb-1892-4ad7-9e03-8585bd3d9885_gdc_realn_rehead.bam	Children	AML	8.46301	M	BM	White	M5	Intermediate	85	51	23.5	0.783562	Dead	TARGET	No	No	No	Not done	No	No	No	No	No	46,XY,t(10;11)(p12;q23)[25]	AML_Children	AML_Children_BM	228775772	6208	137802	71317	66485	82	12	66	3	1	554	233	201	118	36	2	0	0	27	9	19	0
TARGET-20-PASVYA	03683f5b-77bc-46b8-bd94-07e85d977d22_gdc_realn_rehead.bam	Infants	AML	1.61644	M	BM	White	M7	Intermediate	49	0	16.4	1.72603	Dead	TARGET	No	No	No	Not done	No	No	No	No	No	46,XY[20]	AML_Infants	AML_Infants_BM	177587882	60667	711339	345343	365996	866	250	587	21	8	4425	2245	1080	1097	176	42	92	1	271	99	35	43
TARGET-20-PAEFGR	31fad4c2-8580-44f3-b916-c197ec1dcce3_gdc_realn_rehead.bam	Infants	AML	1.50411	F	BM	White	M2	Good	75	41	51.2	11.0192	Alive	TARGET	No	No	No	Yes	No	No	No	Yes	No	46,XX,inv(16)(p13q22)[21]/46,XX[1]	AML_Infants	AML_Infants_BM	161125308	7440	39329	28789	10540	88	23	63	0	2	657	388	101	168	7	0	44	0	18	0	6	0
TARGET-20-PANLJN	bda11989-d96b-423f-8010-d7e648daebcb_gdc_realn_rehead.bam	Children	AML	17.874	M	BM	White	M1	Good	88	45	11.8	5.84384	Alive	TARGET	No	Yes	Yes	Not done	No	No	No	No	No	46,XY[20]	AML_Children	AML_Children_BM	154935842	23221	1757949	849070	908879	28	5	20	0	3	5407	2223	1529	1649	401	37	21	9	436	217	89	3
TARGET-20-PASWAJ	4cd14533-8fd9-4dd2-ad15-c65ee07ddb67_gdc_realn_rehead.bam	Children	AML	9.03562	F	BM	White	M1	Intermediate	95	89	86.6	4.69041	Alive	TARGET	No	No	No	Not done	No	No	No	No	No	46,XX,cryp ins(11;6)(q23;q27q27)	AML_Children	AML_Children_BM	218876212	16047	4862	2579	2283	5	NA	4	0	1	40	9	9	22	1	0	0	0	0	1	0	0
TARGET-20-PASWAT	af15b049-0190-4e34-9af6-206e571b9f0e_gdc_realn_rehead.bam	Children	AML	14.1288	F	BM	White	M4	Intermediate	54	40	49.5	0.936986	Dead	TARGET	No	No	No	Not done	No	No	No	No	No	46,XX[30]	AML_Children	AML_Children_BM	191693442	19574	68357	31337	37020	82	21	52	1	8	447	164	140	142	18	6	7	0	16	13	7	0
TCGA-AB-2876	1f907876-4de3-4c9f-9668-c9e2321f5e00_gdc_realn_rehead.bam	Adults	AML	45	F	PB	White	M2	Poor	56	37	29.4	3.33973	Alive	TCGA	No	No	No	No	No	No	No	No	No	46,XX,1~50dmin[12]/46,idem,der(6)t(6;?)(q22;?)[2]/46,XX[6]	AML_Adults	AML_Adults_PB	130260590	14602	138212	74600	63612	69	26	38	1	4	1294	585	274	434	94	16	0	0	84	30	64	2
TCGA-AB-2952	218aba89-6874-409a-869b-fd52c5a1681d_gdc_realn_rehead.bam	Adults	AML	60	F	PB	White	M1	Poor	62	29	16	0.0849315	Dead	TCGA	No	No	No	No	Yes	No	No	No	No	44~47,XX,t(1;15)(q32;q26)[14],del(5)(q13q33)[19],-7[20],+8[7],del(12)(p11.2p11.2)[15],del(17)(q21)[8],der(22)t(1;22)(p13;p11.2)[20],+mar[13][cp20]	AML_Adults	AML_Adults_PB	111028694	27541	2664320	1571006	1093314	521	162	351	3	4	21468	12761	3482	5215	3925	559	433	1	1356	944	304	16
TCGA-AB-2915	43fcd454-81e9-4417-9ef7-347b76ab6368_gdc_realn_rehead.bam	Adults	AML	73	F	PB	White	M2	Poor	32	11	15.1	0	Dead	TCGA	Yes	No	Yes	No	No	No	No	No	No	46,XX,del(3)(q23q26.2),der(7)t(1:7)(q32;q32),del(10)(q22q25),t(13;16)(q34;p11.2)dup(21)(q22)[cp20]	AML_Adults	AML_Adults_PB	117271220	19079	1133480	710673	422807	280	92	168	5	15	7638	4378	1208	2041	598	110	26	1	732	356	346	2
TCGA-AB-2929	48b57b7c-f2d6-4d6f-a4b6-d16087668701_gdc_realn_rehead.bam	Adults	AML	71	F	PB	White	M0	Poor	55	50	5.6	0.336986	Dead	TCGA	No	No	No	No	No	No	No	No	No	41~44,X,?i(X)(p10),-7,der(12)t(8;12)(q11.2;p11.2),-8 [cp11]/46,XX[8[	AML_Adults	AML_Adults_PB	127585456	12149	217269	154935	62334	196	81	109	3	3	1662	897	351	412	175	27	19	2	88	19	38	1
TCGA-AB-2938	fb72992c-5027-41bd-8f2c-8b3d55e88610_gdc_realn_rehead.bam	Adults	AML	76	M	PB	White	M7	Intermediate	33	6	3.6	0.832877	Dead	TCGA	No	No	No	No	No	No	No	No	No	45,X,-Y[3]/46,XY [17]	AML_Adults	AML_Adults_PB	126015104	17150	3856562	2333356	1523206	369	146	174	16	33	15114	9301	1842	3951	1044	231	14	4	1863	1002	576	124
TCGA-AB-2849	9ac04f52-2299-4923-80b6-43f7581b120f_gdc_realn_rehead.bam	Adults	AML	39	M	PB	White	M0	Poor	83	53	5	6.08219	Alive	TCGA	No	No	No	No	No	No	No	No	No	47,XY,del(5)(q22q33),t(10;11)(p13~p15;q22~23),i(17)(q10)[3]/46,XY[17]	AML_Adults	AML_Adults_PB	126304258	60831	512085	287427	224658	150	41	85	14	10	2611	2181	194	236	393	45	39	0	280	126	123	10
TCGA-AB-2877	25dc8f23-7d5f-448d-82a7-82d01cda326f_gdc_realn_rehead.bam	Adults	AML	60	F	PB	White	M1	Intermediate	86	43	11.5	1.74795	Alive	TCGA	Yes	No	Yes	No	No	No	No	No	No	46,XX,9qh+[20]	AML_Adults	AML_Adults_PB	114622424	26372	78773	49332	29441	117	40	62	9	6	570	491	32	47	65	14	8	0	62	28	47	2
TCGA-AB-2986	1258b2a3-d455-4c0f-822b-492e39e956e3_gdc_realn_rehead.bam	Adults	AML	31	F	PB	White	M2	Intermediate	63	45	12.6	0.580822	Dead	TCGA	Yes	No	Yes	No	No	No	No	No	No	46, XX[20]	AML_Adults	AML_Adults_PB	115551480	15566	168215	89090	79125	53	21	29	0	3	785	321	174	290	61	11	4	0	28	29	24	1
TCGA-AB-2971	6edeeec9-7983-4652-ad0f-2422886c1f87_gdc_realn_rehead.bam	Adults	AML	76	F	PB	White	M4	Intermediate	91	16	5	2.16986	Dead	TCGA	No	No	No	No	No	No	No	No	No	46,XX[20]	AML_Adults	AML_Adults_PB	130499648	28078	375269	210225	165044	238	82	146	3	7	3261	1692	670	894	255	100	12	1	202	106	109	8
TCGA-AB-2955	d5a38294-3a4c-4d5e-90c2-60ab79a12aa0_gdc_realn_rehead.bam	Adults	AML	56	F	PB	White	M2	Intermediate	60	96	202.7	1.33973	Dead	TCGA	No	No	No	No	Yes	No	No	No	No	46,XX[20]	AML_Adults	AML_Adults_PB	127687448	19861	16699	9639	7060	41	14	21	5	1	215	103	37	75	20	6	2	0	12	8	10	0
TCGA-AB-3007	34494bc1-1a8a-4b18-a15e-e4b1f5b5d868_gdc_realn_rehead.bam	Adults	AML	35	M	PB	White	M3	Good	90	7	1.5	4.33151	Alive	TCGA	Yes	No	No	No	No	No	Yes	No	No	47,XY,del(7)(q22),+8,t(15;17)(q22;q21)[18]/46,XY,del(7)(q22),t(15;17)(q22;q21)[2]	AML_Adults	AML_Adults_PB	132350522	18920	105824	66859	38965	180	64	110	0	6	1167	724	205	235	75	10	13	2	40	21	50	2
TCGA-AB-2896	f485f605-e343-4ab9-8fd2-6eb9633cb82f_gdc_realn_rehead.bam	Adults	AML	21	F	PB	White	M5	Intermediate	90	72	93	0.586301	Dead	TCGA	No	No	Yes	No	No	No	No	No	No	46,XX[15]	AML_Adults	AML_Adults_PB	96575898	31513	36436	21406	15030	107	28	69	2	8	293	130	64	99	23	11	3	0	12	9	5	0
TCGA-AB-2821	43c61db3-8068-4b1b-ae2b-f92094341fc6_gdc_realn_rehead.bam	Adults	AML	64	M	PB	White	M1	Intermediate	60	5	1.2	2.25205	Dead	TCGA	No	No	No	No	No	No	No	No	No	47,XY,+8 [10]/46,XY [10]	AML_Adults	AML_Adults_PB	124333382	15500	1079794	691043	388751	194	60	114	12	8	7950	5408	1081	1459	1204	151	43	0	570	517	383	6
TCGA-AB-2841	693d81ca-b8dd-4426-835f-399e63dc956d_gdc_realn_rehead.bam	Adults	AML	51	F	PB	White	M3	Good	93	40	3.6	3.83836	Dead	TCGA	No	No	No	No	No	No	Yes	No	No	46,XX,t(15;17)(q22;q21)[20]	AML_Adults	AML_Adults_PB	157429158	34480	126993	69144	57849	137	45	83	0	9	829	732	55	42	122	24	7	1	125	19	35	3
TCGA-AB-2899	21cc267f-5b89-4f6f-b7d0-afd5bbdcbe84_gdc_realn_rehead.bam	Adults	AML	76	F	PB	White	M4	Intermediate	37	0	2.7	1.83836	Dead	TCGA	No	No	No	No	No	No	No	No	No	46,XX+13,21[cp17]/46,XX[3]	AML_Adults	AML_Adults_PB	119972958	16031	1868223	1160611	707612	205	69	119	4	13	14673	9618	1928	3116	3019	525	292	1	1304	426	739	88
TCGA-AB-3001	9053d89d-f8f4-4206-a9d0-35a591b56aa9_gdc_realn_rehead.bam	Adults	AML	31	F	PB	White	M3	Good	40	0	1.6	4.33151	Alive	TCGA	No	No	No	No	No	No	Yes	No	No	46,XX,t(15;17)(q22;q21)[11]/46,XX[9]	AML_Adults	AML_Adults_PB	121491674	31923	546600	332532	214068	223	76	126	5	16	3404	2955	238	208	682	77	49	1	260	182	166	20
TCGA-AB-2924	cb64d8a9-c4bc-46e0-9c60-320ebf9b65cb_gdc_realn_rehead.bam	Adults	AML	59	M	PB	White	M4	Intermediate	75	17	29.7	0.246575	Alive	TCGA	No	Yes	Yes	No	No	No	No	No	No	46, XY[20]	AML_Adults	AML_Adults_PB	126518970	14690	209219	126287	82932	119	41	70	1	7	2386	1336	474	574	315	72	16	0	88	55	49	0
TCGA-AB-2941	dcb3a33d-1b5d-41b8-9b03-5eb54f12e239_gdc_realn_rehead.bam	Adults	AML	73	M	PB	White	nc	Poor	90	0	58.9	0	Dead	TCGA	No	No	No	No	No	No	No	No	No	46,XY,t(9;22)(q34;q11.2)[13]/34~37,idem,-3,del(4),-4,-5,-7,-9,-10,t?(11;12),-12,-14,-14,-16,-17,-22[cp6]/46,XY[1]	AML_Adults	AML_Adults_PB	135577074	7569	161935	100383	61552	105	48	54	0	3	1886	1041	370	475	201	62	6	0	113	64	51	4
TCGA-AB-2892	9aa4501c-4d27-4a5e-8446-ffeed0403939_gdc_realn_rehead.bam	Adults	AML	42	F	PB	White	M4	Good	40	16	37.9	2.58356	Alive	TCGA	No	No	No	No	No	No	No	Yes	No	46,XX,inv(16)(p13q22)[15]/46,XX[2]	AML_Adults	AML_Adults_PB	128816290	7627	224245	122279	101966	56	17	38	1	0	1780	970	343	461	178	27	16	0	118	52	111	3
TCGA-AB-2812	fe5ede9e-c713-47fb-a663-0a029b7554b6_gdc_realn_rehead.bam	Adults	AML	25	F	PB	Black or African American	M2	Intermediate	53	87	34.2	1.00274	Dead	TCGA	Yes	No	Yes	No	No	No	No	No	No	46, XX[20]	AML_Adults	AML_Adults_PB	143268216	22782	32956	19434	13522	20	2	15	1	2	412	204	73	134	26	2	0	0	26	13	25	2
TCGA-AB-2869	bf0f0a88-cc6c-4446-ad7a-f6d2c6c24723_gdc_realn_rehead.bam	Adults	AML	64	F	PB	Black or African American	M2	Intermediate	80	46	2.6	0.665753	Alive	TCGA	Yes	No	Yes	No	No	No	No	No	No	46, XX[20]	AML_Adults	AML_Adults_PB	119588848	37426	330182	199506	130676	204	58	133	3	10	3456	1936	669	849	372	41	35	0	300	78	132	6
TCGA-AB-2806	cc1641e4-f74c-4d5f-bd2b-35f4c807460f_gdc_realn_rehead.bam	Adults	AML	46	M	PB	White	M1	Good	90	81	29.4	2.58904	Dead	TCGA	No	No	No	No	No	No	No	No	Yes	45,X,-Y, t(8;7;21)(q22;p15;q22[22]/46,XY[3]	AML_Adults	AML_Adults_PB	146513694	12699	518849	305046	213803	102	34	64	2	2	3889	2106	655	1121	477	25	26	1	233	200	178	16
TCGA-AB-2863	b8b7a5f0-73d0-4362-913d-b7c1b34aae45_gdc_realn_rehead.bam	Adults	AML	63	M	PB	White	M1	Poor	81	97	46.4	0.0849315	Dead	TCGA	No	No	No	No	Yes	No	No	No	No	48,XY,+8,+8[16]/46,XY[4]	AML_Adults	AML_Adults_PB	132631766	14220	547920	316530	231390	39	11	27	0	1	4278	2339	742	1195	427	96	12	3	291	104	202	30
TCGA-AB-2982	1111f785-fa94-408c-bd9c-7b6121403d22_gdc_realn_rehead.bam	Adults	AML	29	F	PB	NA	M3	Good	85	1	1.2	0.410959	Alive	TCGA	No	No	No	No	No	No	Yes	No	No	46,XX,t(15;17)(q22;q21)[12]/46,XX[8]	AML_Adults	AML_Adults_PB	124773282	27520	1346634	751965	594669	278	112	153	1	12	7198	6216	596	386	1281	78	96	0	1199	502	364	55
TCGA-AB-2883	6cfc3e62-2909-49cd-a25a-81298443c622_gdc_realn_rehead.bam	Adults	AML	60	M	PB	White	M5	Poor	94	30	6.7	2	Alive	TCGA	No	No	No	No	No	No	No	No	No	52~54,XY,+2,+4,+6,+8,del(11)(q23),+19,+19,+21[17]/46,XY[3]	AML_Adults	AML_Adults_PB	133015018	6945	1530305	794105	736200	46	12	27	2	5	9737	5101	1770	2859	1224	151	21	0	813	311	458	19
TCGA-AB-2851	bebfdcbe-d1bb-48c7-938b-9171e8e8d15d_gdc_realn_rehead.bam	Adults	AML	66	F	PB	White	M5	Intermediate	32	11	78.5	0.663014	Dead	TCGA	No	Yes	No	No	No	No	No	No	No	46, XX[20]	AML_Adults	AML_Adults_PB	118395524	8059	84294	53152	31142	93	24	68	0	1	1049	583	203	261	92	41	28	0	16	13	17	1
TCGA-AB-2980	b7783c93-f605-4ba9-8a75-92f9aa928d1c_gdc_realn_rehead.bam	Adults	AML	50	M	PB	White	M3	Good	74	10	0.5	1.91507	Alive	TCGA	Yes	No	No	No	No	No	Yes	No	No	46,XY,t(15;17)(q22;q21)[20]	AML_Adults	AML_Adults_PB	129728158	30160	110509	58396	52113	191	80	103	2	6	1107	528	197	382	96	18	1	0	40	46	57	1
TCGA-AB-2805	07764135-4f3f-474b-8ce6-234848a32396_gdc_realn_rehead.bam	Adults	AML	77	M	PB	White	M0	Intermediate	67	56	92	1.58082	Dead	TCGA	No	No	No	No	No	No	No	No	No	46, XY[20]	AML_Adults	AML_Adults_PB	143185488	17434	133403	77231	56172	91	37	52	0	2	992	532	205	253	74	31	1	0	32	39	32	0
TCGA-AB-2819	2cb2d59d-b0fa-4a47-94ea-6c1b4e424f3f_gdc_realn_rehead.bam	Adults	AML	52	F	PB	White	M2	Good	67	18	4.1	6.83836	Alive	TCGA	No	No	No	Yes	No	No	No	No	Yes	46,XX,t(8;21)(q22;q22)[17]/46,XX[3]	AML_Adults	AML_Adults_PB	143661172	13024	876393	482406	393987	146	61	73	1	11	5118	2617	863	1636	478	48	2	0	419	164	228	19
TCGA-AB-3008	057539e3-162a-485f-85c2-f61f1558e9f0_gdc_realn_rehead.bam	Adults	AML	22	M	PB	White	M1	Intermediate	71	90	1.2	2.25205	Dead	TCGA	No	No	No	No	Yes	No	No	No	No	46,XY[30]	AML_Adults	AML_Adults_PB	126030548	25165	398534	247554	150980	76	17	48	5	6	3699	2141	606	951	281	45	48	5	307	67	162	33
TCGA-AB-2846	16e7cdaf-3399-4382-ba91-16eed5807313_gdc_realn_rehead.bam	Adults	AML	57	F	PB	White	M4	Good	61	17	13.6	3.8411	Dead	TCGA	No	No	No	Yes	No	Yes	No	Yes	No	46,XX,inv(16)(p13q22)[20]	AML_Adults	AML_Adults_PB	125378118	11627	667053	412610	254443	93	34	47	6	6	5222	2954	874	1388	526	73	29	1	362	229	172	22
TCGA-AB-2880	8a81ca40-0ae2-4c7d-9665-713d60aab0ee_gdc_realn_rehead.bam	Adults	AML	24	M	PB	White	M1	Intermediate	77	76	223.8	1.16164	Alive	TCGA	Yes	No	No	No	Yes	No	No	No	No	46, XY[20]	AML_Adults	AML_Adults_PB	109686794	9773	27915	16856	11059	54	20	28	2	4	367	204	70	93	29	21	1	0	24	17	10	2
TCGA-AB-2925	b2850945-ad0d-4783-9d1b-546f5aa36674_gdc_realn_rehead.bam	Adults	AML	57	M	PB	White	M5	Intermediate	52	4	99.2	0.665753	Dead	TCGA	Yes	No	Yes	No	No	No	No	No	No	46, XY[20]	AML_Adults	AML_Adults_PB	123051032	14375	365961	225836	140125	35	11	21	1	2	3420	2098	588	732	286	37	10	0	291	126	177	5
TCGA-AB-2933	576d13f1-2b0d-48a0-9f7b-409028d71b69_gdc_realn_rehead.bam	Adults	AML	58	M	PB	White	M4	Intermediate	79	64	101.3	0.334247	Dead	TCGA	No	No	No	No	No	No	No	No	No	46,XY,i(17)(q10)[15]/47,XY,idem+13[3]/46,XY[2]	AML_Adults	AML_Adults_PB	133106040	11633	153235	88116	65119	85	31	49	0	5	1300	666	352	279	110	26	30	1	56	44	46	1
TCGA-AB-2984	a54e89b9-d0d0-4c15-a420-28b4dc06507b_gdc_realn_rehead.bam	Adults	AML	38	M	PB	White	M1	Intermediate	86	97	39.8	3.16986	Alive	TCGA	No	No	Yes	No	No	No	No	No	No	46,XY[20]	AML_Adults	AML_Adults_PB	131944092	15018	319711	162424	157287	20	6	11	0	3	1367	1143	120	104	228	28	29	0	149	61	91	7
TCGA-AB-2966	e9b7d538-2c93-4fb0-b044-afcefa241ea4_gdc_realn_rehead.bam	Adults	AML	57	F	PB	White	M2	Intermediate	43	35	3.1	2.33973	Dead	TCGA	No	No	No	No	No	No	No	No	No	46, XX[15]	AML_Adults	AML_Adults_PB	134782998	27411	526411	296920	229491	115	46	57	5	7	2722	1485	591	644	157	14	5	1	278	145	162	3
TCGA-AB-2934	949a7905-b98f-442a-8982-3ab48657456c_gdc_realn_rehead.bam	Adults	AML	65	M	PB	White	M1	Intermediate	79	84	67.9	0.0767123	Alive	TCGA	Yes	No	No	No	No	No	No	No	No	46,XY[15]	AML_Adults	AML_Adults_PB	114719744	22595	83423	55819	27604	184	66	108	6	4	667	344	153	169	43	14	3	0	34	27	4	0
TCGA-AB-2970	9be43337-3800-4579-bf35-0762e20d7c8d_gdc_realn_rehead.bam	Adults	AML	34	F	PB	White	M4	Intermediate	71	58	19.6	0.835616	Dead	TCGA	Yes	No	No	No	No	Yes	No	No	No	46, XX[20]	AML_Adults	AML_Adults_PB	133719584	13028	841701	472138	369563	94	42	35	6	11	5596	2752	1131	1706	407	54	101	0	389	171	276	14
TCGA-AB-2878	99bb93fc-1694-441d-8fa1-7f24eadcd159_gdc_realn_rehead.bam	Adults	AML	47	F	PB	White	M2	Poor	37	0	12	1	Dead	TCGA	No	No	No	No	No	No	No	No	No	39~47,XX,del(5)(q13q33),-7,der(8)t(8;?8;8)(p23;?p11.2p23;q11.2),der(14)t(1;14)(p12;p11.2)der(1)t(7;16)(p15;q22),+2mar[cp19]	AML_Adults	AML_Adults_PB	133810108	11441	3192212	1667002	1525210	120	43	70	0	7	16424	8984	2306	5117	1263	113	56	4	2023	489	1073	5
TCGA-AB-2976	ce4fde4b-053a-4721-be70-60b6f727990b_gdc_realn_rehead.bam	Adults	AML	53	M	PB	White	M1	Intermediate	86	52	88.1	2.50685	Dead	TCGA	Yes	No	Yes	No	No	Yes	No	No	No	46,XY[20]	AML_Adults	AML_Adults_PB	134770514	29302	155363	92703	62660	69	22	40	0	7	1099	592	210	294	73	21	1	0	61	28	57	1
TCGA-AB-2843	30cdabc1-63c7-446c-b44c-32cfe54bccb3_gdc_realn_rehead.bam	Adults	AML	77	M	PB	White	M6	Intermediate	75	8	2.6	0.589041	Dead	TCGA	No	No	No	Yes	No	No	No	No	No	46,XY,del(20)(q11.2)[23]/92,XXYY,del(20)(q11.2)x2[2]/46,XY[3]	AML_Adults	AML_Adults_PB	100215324	10225	1773933	1124609	649324	183	65	113	1	4	7948	7256	394	294	807	138	10	7	1658	413	861	168
TCGA-AB-2917	9c1b9f97-f7b3-44de-a340-5298a870a5b7_gdc_realn_rehead.bam	Adults	AML	41	F	PB	White	M0	Poor	42	74	47.6	3.33151	Alive	TCGA	No	No	No	No	No	No	No	No	No	46,XX,i(17)(q10)[1]/45,sl-7[2]/48,sl,+13,+19[3]/46,XX[15]	AML_Adults	AML_Adults_PB	120928732	10216	103288	57297	45991	80	51	29	0	0	611	480	53	78	57	17	2	0	77	21	31	2
TCGA-AB-2900	c3906884-b45e-40b8-87fa-11efe290cc99_gdc_realn_rehead.bam	Adults	AML	70	M	PB	Black or African American	M1	Intermediate	84	49	48	0.50411	Dead	TCGA	No	Yes	Yes	No	Yes	No	No	No	No	46,XY[20]	AML_Adults	AML_Adults_PB	104721318	4283	86938	56299	30639	23	6	13	0	4	1119	688	195	235	130	31	2	0	91	34	56	2
TCGA-AB-2874	1764b36c-5f29-4d89-8400-009fc2fb657b_gdc_realn_rehead.bam	Adults	AML	59	M	PB	White	M2	Poor	70	48	11.5	1.08493	Alive	TCGA	No	No	No	No	Yes	Yes	No	No	No	45,XY,-7[20]	AML_Adults	AML_Adults_PB	106906138	9079	408120	258880	149240	25	4	16	2	3	2767	1571	474	718	241	62	4	2	195	130	129	11
TCGA-AB-2995	9c93a148-ae05-4d6f-b076-0f79a2ad9e71_gdc_realn_rehead.bam	Adults	AML	63	M	PB	White	M2	Intermediate	35	0	0.6	4.24932	Alive	TCGA	No	No	No	No	No	No	No	No	No	46,XY[20]	AML_Adults	AML_Adults_PB	131666404	29873	2856782	1776995	1079787	546	211	297	4	34	21581	14577	2272	4715	4150	236	102	1	2538	593	1021	41
TCGA-AB-2895	6cc42cf6-55ba-4b51-9a2b-fe681249ef6a_gdc_realn_rehead.bam	Adults	AML	41	F	PB	White	M1	N.D.	92	90	134.4	0.419178	Dead	TCGA	Yes	No	Yes	No	No	No	No	No	No	N.D.	AML_Adults	AML_Adults_PB	108971610	22432	31560	19039	12521	57	11	36	0	10	252	220	17	15	34	10	3	0	25	6	28	0
TCGA-AB-2872	c556acd7-abb3-46b0-ba95-b2ac4b129584_gdc_realn_rehead.bam	Adults	AML	42	M	PB	Black or African American	M3	Good	88	2	2.1	1.74795	Alive	TCGA	No	No	No	No	No	No	Yes	No	No	46,XY,del(9)(q13:q22),t(11:21)(p13;q22),t(15;17)(q22;q210[20]	AML_Adults	AML_Adults_PB	135480868	10338	584608	362638	221970	73	37	33	1	2	5220	2877	863	1474	372	54	29	0	485	149	167	20
TCGA-AB-2935	90194728-3c7d-4071-b3c6-604ab808219f_gdc_realn_rehead.bam	Adults	AML	66	M	PB	White	M4	Poor	81	12	2.2	0.167123	Dead	TCGA	No	No	No	No	No	No	No	No	No	44~47,XY,del(5)(q22q35)[20],-7[14],-8[6],der(12)t(10;12)(p11.2q21)[2],add(14)(p12)[11],-17[13],der(17)t(10;17)(q11.2;p13)[14],-18[7],add(18)(p11.2)[7],-21[10],i(21)(q10)[4],-22[4],+mar[10],+mar1x2[6][cp20]	AML_Adults	AML_Adults_PB	119126210	20289	7638993	5513375	2125618	288	95	141	20	32	5170	2806	479	1880	317	40	5	0	351	342	206	15
TCGA-AB-2931	aa45ceb0-8cc1-4f3e-86bd-e41bfa20db0f_gdc_realn_rehead.bam	Adults	AML	75	M	PB	White	M2	Intermediate	76	80	98.2	0	Dead	TCGA	Yes	No	Yes	No	No	No	No	No	No	46,XY,9qh+[19]	AML_Adults	AML_Adults_PB	125992792	52684	36391	22427	13964	55	18	29	3	5	522	250	109	163	40	3	0	0	38	8	15	1
TCGA-AB-2919	aaeada41-9fcc-40dc-960a-540f14a584db_gdc_realn_rehead.bam	Adults	AML	54	F	PB	White	M1	Intermediate	72	90	13.1	0.167123	Alive	TCGA	No	No	Yes	No	No	Yes	No	No	No	46, XX[19]	AML_Adults	AML_Adults_PB	122353292	23335	704016	437990	266026	123	45	69	1	8	5788	3262	1189	1332	496	109	10	0	461	254	122	9
TCGA-AB-2886	6f68d08a-093a-4087-a264-d5766f31ba9d_gdc_realn_rehead.bam	Adults	AML	25	M	PB	White	M2	Good	72	50	11	0.49589	Alive	TCGA	No	No	No	No	No	No	No	No	Yes	45,X,-Y,t(8;21)(q22;q22)[13]/45,idem,del(9)(q22;q32)[7]	AML_Adults	AML_Adults_PB	126618590	10743	97335	55775	41560	173	60	104	4	5	1073	621	199	253	90	38	7	0	49	23	37	0
TCGA-AB-2937	74a775a7-fb4b-47eb-8d18-9907dbfb10f8_gdc_realn_rehead.bam	Adults	AML	35	F	PB	White	M1	Good	81	86	42.8	0.589041	Dead	TCGA	No	No	No	Yes	No	No	No	No	Yes	46,XX,t(8;21)(q22;q22)[20]	AML_Adults	AML_Adults_PB	130764560	8076	101465	55038	46427	70	24	44	0	2	870	479	199	192	78	7	2	0	52	9	40	1
TCGA-AB-2894	0238d6cb-cb78-4df8-9130-f9d9630c7c1e_gdc_realn_rehead.bam	Adults	AML	50	F	PB	White	M5	Intermediate	81	10	6.7	0.49589	Dead	TCGA	No	No	No	No	No	No	No	No	No	45,XX,-7,t(9;11)(p22;q23)[19]/46,XX[1]	AML_Adults	AML_Adults_PB	138814888	7202	102335	56046	46289	108	48	47	9	4	1096	578	264	253	111	21	14	0	48	27	33	2
TCGA-AB-2996	79dedb9e-e483-4cee-9193-13b1b88fcb2d_gdc_realn_rehead.bam	Adults	AML	75	M	PB	White	M2	Intermediate	63	2	2.5	4.33151	Alive	TCGA	No	No	No	No	No	No	No	No	No	46, XY[20]	AML_Adults	AML_Adults_PB	122012720	14152	2102548	1336975	765573	170	73	90	4	3	16104	10359	2151	3569	2312	221	97	6	1909	1117	831	114
TCGA-AB-2987	9e1d993e-26ce-40f2-8c07-cbcc9f3f3230_gdc_realn_rehead.bam	Adults	AML	75	F	PB	White	M5	Intermediate	41	0	7.3	0.50411	Dead	TCGA	No	No	Yes	No	No	No	No	No	No	46,XX[18]	AML_Adults	AML_Adults_PB	128780440	28631	455509	243315	212194	450	126	303	4	17	3109	1575	625	901	230	31	24	1	216	41	157	9
TCGA-AB-2991	b99057b4-765f-4eb5-b2ab-ef12c8c2dc80_gdc_realn_rehead.bam	Adults	AML	40	F	PB	White	M3	Good	90	0	0.4	5.00274	Alive	TCGA	No	No	No	No	No	No	Yes	No	No	46,XX,t(15;17)(q22;q21.1)[19]/47,idem,+8 [1]	AML_Adults	AML_Adults_PB	118432972	16987	351821	207060	144761	150	55	90	2	3	3395	2043	553	796	312	39	71	0	204	63	183	24
TCGA-AB-2859	fc072028-a825-48d5-8117-e286d78bf559_gdc_realn_rehead.bam	Adults	AML	40	M	PB	Black or African American	M2	Intermediate	47	23	8.3	0.832877	Dead	TCGA	No	No	Yes	No	No	No	No	No	No	46,XY[20]	AML_Adults	AML_Adults_PB	124982778	28688	1139466	694063	445403	520	222	270	12	16	5906	5114	411	379	577	345	13	7	1079	185	469	34
TCGA-AB-2811	38c0e984-ead5-497a-9808-7302aa28d195_gdc_realn_rehead.bam	Adults	AML	81	M	PB	White	M4	Intermediate	98	37	90.6	0.665753	Dead	TCGA	No	Yes	Yes	No	No	No	No	No	No	46, XY[20]	AML_Adults	AML_Adults_PB	149631724	12394	619188	397439	221749	174	24	148	1	1	4562	2395	990	1173	556	279	10	5	158	129	87	20
TCGA-AB-2865	8ee3cecf-aebd-4138-9c8c-ace63fde8927_gdc_realn_rehead.bam	Adults	AML	75	M	PB	White	M1	Intermediate	40	48	6.4	0.167123	Dead	TCGA	No	No	No	No	No	No	No	No	No	47,XY,+21[11]/48,XY,+3,+21[8]	AML_Adults	AML_Adults_PB	120738132	21203	127202	83629	43573	139	38	81	4	16	796	691	62	42	128	58	2	1	32	28	32	6
TCGA-AB-2977	1213a7f2-da87-4687-800e-49d235e74522_gdc_realn_rehead.bam	Adults	AML	71	F	PB	White	M2	Intermediate	70	67	35.9	0.0849315	Dead	TCGA	No	No	No	No	No	No	No	No	No	46, XX[14]	AML_Adults	AML_Adults_PB	150046212	29829	199348	106297	93051	334	81	248	4	1	860	755	63	42	151	89	9	0	27	18	26	2
TCGA-AB-2845	1415a0d5-334f-4b98-8a34-8dc14c69cdc0_gdc_realn_rehead.bam	Adults	AML	37	F	PB	White	M2	Intermediate	52	33	18.7	0.832877	Dead	TCGA	No	No	No	No	Yes	No	No	No	No	46, XX[20]	AML_Adults	AML_Adults_PB	123968570	19945	948743	536880	411863	202	80	110	3	9	7404	3883	1362	2154	802	85	69	5	551	290	174	47
TCGA-AB-2866	df92c155-f774-4173-b36c-534e93aae685_gdc_realn_rehead.bam	Adults	AML	67	M	PB	White	M1	Intermediate	89	61	30.8	0.419178	Dead	TCGA	No	No	No	No	No	No	No	No	No	46,XY[20]	AML_Adults	AML_Adults_PB	110687988	19549	62379	36133	26246	158	57	89	2	10	754	394	161	199	49	28	8	0	57	17	25	0
TCGA-AB-2949	938a2456-1152-44d8-96b7-ad110b510f9c_gdc_realn_rehead.bam	Adults	AML	58	M	PB	White	M0	Poor	59	72	47.2	1.91507	Alive	TCGA	No	No	No	No	No	No	No	No	No	47,XY,+22[10]/47,XY,+8[7]/45,XY,del(3)(p21),del(4)(p12p15),-7,?dup(7)(q11.2q36)[3]	AML_Adults	AML_Adults_PB	129021464	20904	165272	105069	60203	87	18	51	8	10	877	736	69	72	187	36	6	0	59	8	37	1
TCGA-AB-2853	a5f253d8-0813-4dae-9fc6-4b0ece74a4d2_gdc_realn_rehead.bam	Adults	AML	51	M	PB	White	M1	Intermediate	85	85	103.6	0.243836	Dead	TCGA	Yes	No	Yes	No	No	No	No	No	No	46,XY[20]	AML_Adults	AML_Adults_PB	122355420	15032	44899	25597	19302	51	12	25	9	5	261	206	34	21	33	8	6	0	19	8	28	0
TCGA-AB-2858	debd5dc4-b23b-49fa-97ba-f123c9c1157d_gdc_realn_rehead.bam	Adults	AML	75	F	PB	White	M2	Good	48	54	8.3	1.58082	Dead	TCGA	No	No	No	No	No	No	No	No	Yes	46,XX,t(8;21)[15]/46,idem,del(9)(q12q22)[5]	AML_Adults	AML_Adults_PB	124909950	20341	840400	483947	356453	330	114	209	4	3	5876	3305	847	1721	644	49	20	0	537	157	220	16
TCGA-AB-2893	b51d8c06-fcf7-4537-a493-a14e5ec5df32_gdc_realn_rehead.bam	Adults	AML	45	M	PB	White	M5	Poor	95	6	5.1	0.580822	Dead	TCGA	No	No	No	No	No	No	No	No	No	46,XY,t(6;11)(q27;q23)[15]	AML_Adults	AML_Adults_PB	135922918	10710	319751	175338	144413	61	20	38	2	1	2487	1246	548	693	172	35	16	0	145	85	74	3
TCGA-AB-2943	a1c81268-f1c0-4a15-9d00-f70c76f02434_gdc_realn_rehead.bam	Adults	AML	70	F	PB	White	M1	Poor	32	6	0.7	NA	Alive	TCGA	No	No	No	No	No	No	No	No	No	46,XX,del(5)(q11.2q33)[1]/48~52,idem,+1,+?del(5)(q15q33),+11,+11,?t(12;22)(p13;q12),-13,-17,+i(22)(q10),+i(22)(q10),+mar[cp19]	AML_Adults	AML_Adults_PB	128759546	55211	1320515	760419	560096	934	406	493	13	22	9994	5585	1332	3063	1057	127	104	0	937	413	425	4
TCGA-AB-2839	fae9f6e4-b0ff-472b-a8f9-72881e9e97e0_gdc_realn_rehead.bam	Adults	AML	51	F	PB	White	M2	Intermediate	64	79	42.1	1.33151	Dead	TCGA	No	No	Yes	No	Yes	Yes	No	No	No	46, XX[20]	AML_Adults	AML_Adults_PB	139316596	12898	65061	36835	28226	33	6	20	3	4	747	388	123	234	52	14	3	0	61	9	37	1
TCGA-AB-2973	4fae9f98-c9f5-4b54-9202-175b9ab3b79d_gdc_realn_rehead.bam	Adults	AML	67	F	PB	White	M4	Intermediate	75	10	15.2	1.66849	Dead	TCGA	No	No	Yes	No	No	No	No	No	No	46, XX[16]	AML_Adults	AML_Adults_PB	128275710	10794	611024	332296	278728	149	76	65	2	6	4185	2115	614	1453	255	131	15	0	256	59	271	19
TCGA-AB-2836	cd3d4fb6-8624-4f4f-9336-988ad7ff692c_gdc_realn_rehead.bam	Adults	AML	35	M	PB	White	M4	Poor	90	18	52.9	1.41918	Dead	TCGA	Yes	No	Yes	No	No	No	No	No	No	46, XY[20]	AML_Adults	AML_Adults_PB	115720622	15266	277858	173879	103979	123	49	60	6	8	2631	1600	487	544	251	131	10	0	101	91	80	8
TCGA-AB-2826	f41a53f2-ffba-4552-bc15-8a03de676963_gdc_realn_rehead.bam	Adults	AML	64	F	PB	White	M4	Intermediate	72	90	131.5	2.00274	Dead	TCGA	No	No	Yes	No	No	No	No	No	No	46, XX[20]	AML_Adults	AML_Adults_PB	117438494	10147	120987	66750	54237	63	26	35	0	2	1029	543	198	288	99	20	4	1	53	23	32	4
TCGA-AB-2916	db465bca-5623-4022-8834-3d370dd8a049_gdc_realn_rehead.bam	Adults	AML	49	F	PB	White	M4	Intermediate	51	5	12.4	2.41644	Alive	TCGA	No	No	No	No	No	No	No	No	No	47,XX+11 [20]	AML_Adults	AML_Adults_PB	126350308	15385	110418	64589	45829	255	109	137	4	5	636	536	50	49	39	8	9	0	78	53	67	3
TCGA-AB-2891	cba6ce89-3ed4-4cdc-863b-b5dc22ff5941_gdc_realn_rehead.bam	Adults	AML	42	M	PB	Black or African American	M1	Poor	68	51	10.7	NA	Alive	TCGA	No	No	No	No	No	No	No	No	No	45,XY,der(7)(t:7;12)(p11.1;p11.2),-12,-13,+mar[19]/46,XY[1]	AML_Adults	AML_Adults_PB	102682086	15521	1691047	1126534	564513	88	34	38	9	7	10689	6784	1321	2582	807	131	214	2	1690	319	786	259
TCGA-AB-2808	0afcca48-9d66-431b-b742-eeb7937d8f15_gdc_realn_rehead.bam	Adults	AML	23	M	PB	White	M2	Intermediate	59	NA	32.4	7.83836	Alive	TCGA	No	No	No	No	Yes	No	No	No	No	47,XXY [17]	AML_Adults	AML_Adults_PB	125154602	13408	457120	265342	191778	51	19	26	1	5	3405	1698	601	1104	172	46	33	1	222	132	167	7
TCGA-AB-2814	546cc509-5a41-4192-b969-5086e2dcaa40_gdc_realn_rehead.bam	Adults	AML	39	F	PB	White	M0	Poor	75	4	2.3	2.16986	Dead	TCGA	No	Yes	No	No	No	No	No	No	No	46,XX,del(5)(q22q33)[4]/46,XX[16]	AML_Adults	AML_Adults_PB	138486066	10859	65294	38809	26485	49	24	24	0	1	670	369	120	181	54	10	11	1	24	31	41	0
TCGA-AB-2823	ceeaf24b-d132-4ff6-bbd3-3974f554bc8e_gdc_realn_rehead.bam	Adults	AML	61	F	PB	White	M3	Good	73	68	86.4	0	Dead	TCGA	No	No	No	No	No	No	Yes	No	No	47,XX,t(15;17)(q22:q21)+mar[20]	AML_Adults	AML_Adults_PB	126159940	30035	23030	8055	14975	68	26	37	0	5	219	110	30	79	36	3	1	0	7	1	3	0
TCGA-AB-2815	2401883e-3dba-43f4-aa0d-fe2075aa9cff_gdc_realn_rehead.bam	Adults	AML	49	M	PB	White	M4	Good	81	48	57.1	2.25205	Dead	TCGA	No	No	No	No	No	No	No	Yes	No	46,XY,inv(16)(p13q22)[17]/46,XY[3]	AML_Adults	AML_Adults_PB	137274940	5745	324215	188406	135809	16	2	11	0	3	2657	1350	616	690	225	15	18	0	182	91	118	4
TCGA-AB-2885	56048ef2-c5ae-4c25-af6b-7b7ad571b395_gdc_realn_rehead.bam	Adults	AML	71	M	PB	White	M0	Poor	97	54	5.4	0.586301	Dead	TCGA	No	No	No	No	No	No	No	No	No	43,XY-3,del(5)(q12q33),-7,der(10)t(10;11)(q26;q13),-12,-18,+2mar[20]	AML_Adults	AML_Adults_PB	104924418	10565	80223	57871	22352	142	55	74	5	8	558	479	51	28	80	34	10	0	42	37	30	0
TCGA-AB-2918	10869130-7a2e-4511-803b-92d3f9247639_gdc_realn_rehead.bam	Adults	AML	47	F	PB	White	M1	Poor	77	79	80.5	NA	Alive	TCGA	Yes	No	No	No	No	No	No	No	No	47,XX+8 [20]	AML_Adults	AML_Adults_PB	127259142	28797	157245	97425	59820	32	7	23	0	2	1692	938	358	395	128	37	5	0	135	87	52	1
TCGA-AB-2813	97ef7c57-6dc5-40e0-b604-ed31ded1ebf5_gdc_realn_rehead.bam	Adults	AML	78	M	PB	White	M4	Poor	40	6	9.9	0.0849315	Dead	TCGA	No	No	No	No	No	No	No	No	No	44-45,X,-Y,-5,add(16)(q22),-17,-18,iso(21),+mars[cp5]/82-84,XX,-Y,-3,-4,-11,-12,-19,-21,+21[cp5}	AML_Adults	AML_Adults_PB	117321968	11084	5227343	3189749	2037594	116	37	61	3	15	31971	19340	3709	8874	3942	221	114	2	4727	976	1315	214
TCGA-AB-2847	5740e294-eae0-4169-bb09-e16686830bae_gdc_realn_rehead.bam	Adults	AML	53	M	PB	White	M1	Poor	72	41	2.7	1.66575	Dead	TCGA	No	No	No	No	No	No	No	No	No	46,XY,del(7)(q21q36)[18]/46,XY[2]	AML_Adults	AML_Adults_PB	128043854	27802	1101446	655801	445645	380	136	224	5	15	9149	5611	1232	2301	949	253	43	1	923	501	528	43
TCGA-AB-2871	63eabed5-a780-4d02-9689-665f0a87e639_gdc_realn_rehead.bam	Adults	AML	51	M	PB	Black or African American	M1	Intermediate	62	10	1.5	0.419178	Alive	TCGA	Yes	No	Yes	No	No	No	No	No	No	46, XY[20]	AML_Adults	AML_Adults_PB	113325658	45327	437570	277695	159875	778	288	437	15	38	3906	2248	688	969	431	94	37	1	209	100	130	15
TCGA-AB-2981	47b7b960-cb14-45ad-8bc8-3eb2cb54a687_gdc_realn_rehead.bam	Adults	AML	35	F	PB	White	M5	Intermediate	87	8	72.1	1.33425	Alive	TCGA	Yes	No	Yes	No	No	No	No	No	No	46, XX[20]	AML_Adults	AML_Adults_PB	129227212	9850	33280	19411	13869	80	27	49	1	3	520	244	124	152	42	6	3	0	31	10	16	1
TCGA-AB-3009	db1078eb-be68-4aa7-8e11-50a546e26f92_gdc_realn_rehead.bam	Adults	AML	23	M	PB	NA	M4	Intermediate	51	63	27.1	1.58082	Dead	TCGA	No	No	No	No	No	Yes	No	No	No	46,XY[20]	AML_Adults	AML_Adults_PB	117540384	51341	464935	298401	166534	129	33	65	16	14	3944	2384	526	1031	252	66	11	0	345	171	228	18
TCGA-AB-2913	052219c1-8265-485e-bfa2-bc892958f5fe_gdc_realn_rehead.bam	Adults	AML	61	M	PB	White	M0	Intermediate	95	86	61.6	3.33151	Alive	TCGA	Yes	No	Yes	No	No	Yes	No	No	No	47,XY,+8 [19]	AML_Adults	AML_Adults_PB	121867536	26273	62322	37142	25180	88	24	59	1	4	742	372	162	208	35	5	3	0	44	19	40	1
TCGA-AB-2884	be603a0a-ecfe-44e4-a11b-c25e4bb9c5de_gdc_realn_rehead.bam	Adults	AML	44	F	PB	White	M1	Intermediate	86	17	13.5	2.00274	Dead	TCGA	No	No	Yes	No	No	No	No	No	No	46, XX[19]	AML_Adults	AML_Adults_PB	122705334	7997	328487	211997	116490	135	49	73	3	10	3255	2014	588	652	289	143	21	0	132	70	138	15
TCGA-AB-2830	af0ba3e2-dfee-42e6-b398-a084047a6100_gdc_realn_rehead.bam	Adults	AML	64	F	PB	White	M4	Intermediate	85	22	2.9	0.753425	Dead	TCGA	Yes	No	No	No	No	No	No	No	No	47,XX,i(11)(q10)[18]/46,XX [2]	AML_Adults	AML_Adults_PB	119536596	40669	172756	114899	57857	486	147	308	6	25	1625	873	307	444	157	31	32	0	61	56	44	1
TCGA-AB-2881	f3a21de0-42b0-425c-9202-19c8a888aeac_gdc_realn_rehead.bam	Adults	AML	48	F	PB	White	M1	Good	75	41	33.2	1.07671	Alive	TCGA	No	No	No	Yes	No	No	No	Yes	No	46,XX,inv(16)(p13q22)[19]/46,XX[1]	AML_Adults	AML_Adults_PB	127134292	20099	64118	39486	24632	281	100	165	5	11	755	419	133	203	60	8	20	1	21	2	11	0
TCGA-AB-2857	0584dadb-6a79-4481-a0cf-2b52510efc77_gdc_realn_rehead.bam	Adults	AML	54	M	PB	White	M6	Poor	30	0	2.3	0.838356	Dead	TCGA	No	No	No	No	No	No	No	No	No	42,XY,-5,-7,add(12)(p13),t(14;15)(q10;q10),der(17)t(5;17)(p13;p11.2),-18[6]/40,idem,-11,-add(12)(p13),der(12)t(?;12)(?;p13),-19[6]/41,idem,-der(17)[3]/41,idem,-der(17),+mar1,+mar[3]/41,idem,der(1)der(1)(p12)add(1)(p12),+der(1)(q21)add(1)(q21),-3,-8[2]	AML_Adults	AML_Adults_PB	120974724	23666	2061009	1249169	811840	513	202	294	6	11	16074	10419	2068	3575	2202	352	61	3	1532	484	1261	183
TCGA-AB-2908	a3d58baf-b693-4621-a9ef-24e17af8451b_gdc_realn_rehead.bam	Adults	AML	81	M	PB	White	M2	Poor	46	0	1.5	0.0849315	Dead	TCGA	No	No	No	No	No	No	No	No	No	46~49,XY,del(3)(p14),del(5)(p11.2q33),del(17)(q21q21),add(21)(p11.2),+22,mar[cp20]	AML_Adults	AML_Adults_PB	123691132	28237	5702924	3469383	2233541	329	105	201	12	11	31905	19519	3630	8732	3265	678	71	39	4412	1767	1330	12
TCGA-AB-2946	c37c5ad3-bb46-44f3-abab-55b31b49988b_gdc_realn_rehead.bam	Adults	AML	41	M	PB	White	M2	N.D.	47	62	43.1	NA	Alive	TCGA	No	No	No	No	No	No	No	No	No	incomplete-46,XY,del(12)(p11.20[2]/46,XY[3]	AML_Adults	AML_Adults_PB	122466414	11195	1401669	842381	559288	106	30	64	7	5	10825	6496	1607	2717	1346	287	14	2	1064	372	613	66
TCGA-AB-2835	c8d21ecd-e835-4769-b3db-aa43ce99c9de_gdc_realn_rehead.bam	Adults	AML	48	M	PB	White	M5	Intermediate	83	3	116.2	4.58356	Alive	TCGA	No	No	Yes	No	No	No	No	No	No	46, XY[20]	AML_Adults	AML_Adults_PB	125177964	4313	1626448	1023142	603306	44	10	32	1	1	12923	8612	1686	2612	1635	374	36	2	1551	702	933	61
TCGA-AB-2963	7b871d77-daa4-458c-83b2-12ba9cb245b4_gdc_realn_rehead.bam	Adults	AML	56	M	PB	White	M1	Intermediate	90	45	30.5	4.49863	Dead	TCGA	No	Yes	Yes	No	No	No	No	No	No	46, XY[20]	AML_Adults	AML_Adults_PB	133496674	12961	336686	199800	136886	41	10	26	1	4	2722	1483	434	800	241	36	3	0	165	85	103	8
TCGA-AB-2834	9fdfc216-4c0d-48ea-aace-78769c72e1c7_gdc_realn_rehead.bam	Adults	AML	33	M	PB	White	M4	Poor	71	14	25.9	0.671233	Dead	TCGA	No	Yes	No	No	No	No	No	No	No	46,XY,t(11;19)(q23;p13)[17]/46,XY,t(11;19)(q23;p13),inv(12)(p12p13)[3]	AML_Adults	AML_Adults_PB	133138866	18380	383321	215956	167365	66	9	56	0	1	2578	1254	436	885	155	25	2	0	167	112	156	8
TCGA-AB-2948	9c2a3ae5-5fa6-49d1-9a93-3b37bd551392_gdc_realn_rehead.bam	Adults	AML	67	M	PB	White	M4	Intermediate	30	6	26.1	1.58904	Dead	TCGA	No	No	No	No	No	No	No	No	No	46,XY[13]	AML_Adults	AML_Adults_PB	134585806	15283	932873	590899	341974	231	97	118	6	10	7512	4630	1209	1665	968	142	8	1	554	250	250	14
TCGA-AB-2930	1394194e-f068-4c8e-a714-862f0a0666ae_gdc_realn_rehead.bam	Adults	AML	62	F	PB	White	M2	Poor	72	49	27.7	NA	Alive	TCGA	Yes	No	No	No	No	Yes	No	No	No	46, XX[20]	AML_Adults	AML_Adults_PB	130346628	29944	74515	45403	29112	106	39	56	1	10	756	366	179	211	56	22	3	0	43	21	28	0
TCGA-AB-2890	1ebf0b34-df5d-4871-9b09-bb50ef408021_gdc_realn_rehead.bam	Adults	AML	69	M	PB	White	M0	Intermediate	60	22	6.1	0	Dead	TCGA	No	No	No	No	No	No	No	No	No	47,XY,+9[10]/46,XY[10]	AML_Adults	AML_Adults_PB	112140248	31781	325216	204204	121012	475	188	241	2	44	1931	1638	181	112	326	60	101	2	126	60	81	8
TCGA-AB-2898	8b3b9c27-7b90-4cbc-be6e-38db22e3d668_gdc_realn_rehead.bam	Adults	AML	69	F	PB	White	M1	Intermediate	42	32	10.1	1.07671	Alive	TCGA	No	No	No	No	No	No	No	No	No	47,XX+8 [20]	AML_Adults	AML_Adults_PB	109227138	12156	678123	428481	249642	194	71	112	1	10	5164	2916	1026	1213	528	137	29	0	413	245	156	4
TCGA-AB-2940	0c0fcdeb-14a9-46fe-85f3-67e062db46d6_gdc_realn_rehead.bam	Adults	AML	35	M	PB	White	M2	Intermediate	34	40	33.5	NA	Alive	TCGA	No	No	No	No	Yes	No	No	No	No	47,XY,+21 [6]/46,XY[13]	AML_Adults	AML_Adults_PB	130813868	14668	1786214	1122968	663246	187	68	92	15	12	12939	8513	1674	2745	1815	110	56	0	1699	612	1230	50
TCGA-AB-2994	09b22977-31f7-4905-a35e-275e0a1b055b_gdc_realn_rehead.bam	Adults	AML	25	M	PB	White	M3	Good	91	63	8.2	4.92603	Alive	TCGA	Yes	No	No	No	No	No	Yes	No	No	46,XY,t(15;17)(q22;q21)[20]	AML_Adults	AML_Adults_PB	118504438	32645	147928	94106	53822	199	73	109	4	13	1370	851	282	236	111	16	7	0	124	6	54	3
TCGA-AB-2956	15fc1c1d-a009-40e6-a735-39b6d8582330_gdc_realn_rehead.bam	Adults	AML	61	M	PB	White	M5	Intermediate	89	0	8.4	0.50137	Dead	TCGA	No	No	No	No	No	No	No	No	No	46,XY,t(9;11)(p22;q23)[7]/47,XY,t(9;11)(p22;q23)[7]/46,XY[4]	AML_Adults	AML_Adults_PB	113942290	4997	46912	33060	13852	70	32	31	3	4	278	133	49	96	27	9	6	0	16	8	8	0
TCGA-AB-2944	09610b27-155d-4761-968b-b64cb896a554_gdc_realn_rehead.bam	Adults	AML	48	M	PB	White	M0	Poor	92	87	111	NA	Alive	TCGA	No	No	No	No	No	No	No	No	No	45,XX-7[5]-only 5 metaphases	AML_Adults	AML_Adults_PB	121385770	13315	164045	109770	54275	51	20	29	2	0	1684	917	370	395	162	55	10	0	87	60	49	3
TCGA-AB-2983	b7d8c3b9-1c92-42b6-b598-516bc0d26bd0_gdc_realn_rehead.bam	Adults	AML	45	M	PB	White	M0	Intermediate	75	0	2.3	0.917808	Dead	TCGA	No	No	No	No	No	No	No	No	No	46,XY[20]	AML_Adults	AML_Adults_PB	133848144	21110	789851	468140	321711	195	90	100	3	2	5582	3073	819	1682	513	118	13	0	632	59	152	2
TCGA-AB-2988	ac169dd3-4f52-4c34-ad90-351945b651ae_gdc_realn_rehead.bam	Adults	AML	67	F	PB	White	M1	Intermediate	76	49	45.6	0.0821918	Dead	TCGA	Yes	No	Yes	No	No	No	No	No	No	46, XX[20]	AML_Adults	AML_Adults_PB	127373578	19926	51683	35336	16347	51	13	37	0	1	302	274	9	19	37	2	5	0	38	28	21	1
TCGA-AB-2921	cdb284e1-a1bb-4482-9748-99bf71244030_gdc_realn_rehead.bam	Adults	AML	55	F	PB	White	M4	Intermediate	69	57	27.6	NA	Alive	TCGA	Yes	No	No	No	No	No	No	No	No	46, XX[20]	AML_Adults	AML_Adults_PB	135054958	44711	173405	104458	68947	196	66	116	4	10	1835	946	449	437	134	27	8	0	124	46	33	1
TCGA-AB-2861	70ec2e14-950d-4267-b851-3ce194a80cba_gdc_realn_rehead.bam	Adults	AML	76	M	PB	White	M5	Poor	78	0	4	0	Dead	TCGA	No	No	Yes	No	No	No	No	No	No	47,XY+8 [15]/48,XY+8+8[4]/46,XY[1]	AML_Adults	AML_Adults_PB	120452308	4362	567052	344356	222696	84	31	49	0	4	5172	2934	973	1258	410	121	35	0	383	217	258	29
TCGA-AB-3012	c2faf559-a967-46d5-b78a-f57a46b052eb_gdc_realn_rehead.bam	Adults	AML	53	M	PB	White	M3	Good	42	29	1	5.16986	Alive	TCGA	No	No	No	No	No	No	Yes	No	No	46,XY,t(15;17)(q22;q21)[19]/46,XY[1]	AML_Adults	AML_Adults_PB	124781650	25371	871690	529883	341807	68	18	43	2	5	6552	3834	1032	1680	951	118	25	2	459	196	174	9
TCGA-AB-2882	c2e7c5f6-0aa1-4819-8456-9e6151d71c05_gdc_realn_rehead.bam	Adults	AML	73	F	PB	White	M2	Poor	37	16	1.7	1	Dead	TCGA	No	No	No	No	No	No	No	No	No	45,XX,-7[12]/46,XX[8]	AML_Adults	AML_Adults_PB	130496120	38752	2653818	1687844	965974	708	263	412	8	25	15400	9455	1999	3927	2245	205	1	0	1869	869	648	3
TCGA-AB-2889	a129b68a-3985-4b00-8be6-5b37dffc7878_gdc_realn_rehead.bam	Adults	AML	55	F	PB	White	M4	Good	52	59	30.9	0.832877	Alive	TCGA	No	No	No	No	No	No	No	Yes	No	46,XY,inv(16)(p13;q22)[20]	AML_Adults	AML_Adults_PB	119144782	13893	181890	111178	70712	117	39	71	1	6	1896	1083	412	400	160	46	3	1	83	49	58	3
TCGA-AB-2975	a9cc6bac-945e-4d27-b44e-da7077b795ff_gdc_realn_rehead.bam	Adults	AML	54	M	PB	Black or African American	M2	Intermediate	67	83	45	NA	Alive	TCGA	No	No	No	No	No	No	No	No	No	46,XY[19]	AML_Adults	AML_Adults_PB	127214182	20407	891679	527419	364260	80	23	49	1	7	3872	3286	345	241	326	103	10	0	533	318	431	59
TCGA-AB-2870	6ac624e9-6b17-4a6b-a5da-d2f91e69a843_gdc_realn_rehead.bam	Adults	AML	76	M	PB	White	M1	Good	73	55	34	0.419178	Dead	TCGA	Yes	No	No	No	No	No	No	Yes	No	46,XY,inv(16)(p13q22)[9]/46,XY[10]	AML_Adults	AML_Adults_PB	117227776	14561	372533	228055	144478	112	41	66	3	2	3312	1932	564	810	331	89	19	0	243	81	177	26
TCGA-AB-2936	f8b846ea-718f-44ce-8c9f-027a93209a0e_gdc_realn_rehead.bam	Adults	AML	60	F	PB	White	M0	Intermediate	50	14	2.1	0.161644	Alive	TCGA	No	No	No	No	No	No	No	No	No	46, XX[20]	AML_Adults	AML_Adults_PB	126142912	44690	483848	302782	181066	620	254	346	8	12	4420	2514	783	1123	574	106	36	0	211	99	62	13
TCGA-AB-2950	e2e8d64a-2c03-4c18-99a6-790561a62f00_gdc_realn_rehead.bam	Adults	AML	34	F	PB	White	M2	Good	57	59	14.3	0.838356	Alive	TCGA	No	No	No	No	No	No	No	No	Yes	45,X,-X,t(8;21)(q22;q22)[20]	AML_Adults	AML_Adults_PB	127849548	7584	640286	380946	259340	106	29	74	1	2	5424	3302	815	1302	757	54	112	0	354	146	173	23
TCGA-AB-2999	0c6a3676-fb15-44c7-957f-1b81a0fb3e73_gdc_realn_rehead.bam	Adults	AML	62	M	PB	White	M3	Good	82	11	0.9	4.75342	Alive	TCGA	No	No	No	No	No	No	Yes	No	No	46,XY,t(15;17)(q22:q21)[11]/46,XY[9]	AML_Adults	AML_Adults_PB	129838554	37741	551893	297445	254448	306	111	184	3	8	4068	2096	914	1057	258	39	11	1	351	185	126	3
TCGA-AB-2959	c538a96a-c1a9-4d75-9703-ac367b6a75b4_gdc_realn_rehead.bam	Adults	AML	71	M	PB	White	M0	Intermediate	90	13	1	1.33973	Dead	TCGA	No	No	No	No	No	No	No	No	No	47,XY,+13[5]/46,XY[15]	AML_Adults	AML_Adults_PB	136824894	32081	491848	269771	222077	175	54	109	3	9	2224	1845	217	162	336	62	27	0	172	143	192	9
TCGA-AB-2822	b669b4ae-0e67-4490-acc5-9ffe5e1839f3_gdc_realn_rehead.bam	Adults	AML	65	M	PB	White	M0	Intermediate	99	34	2.9	2.66575	Dead	TCGA	No	No	No	No	No	No	No	No	No	47,XY,+8 [20]	AML_Adults	AML_Adults_PB	139937514	19890	190008	118950	71058	84	33	48	1	2	1693	916	310	464	167	30	22	0	72	63	60	2
TCGA-AB-2932	8125617e-4026-4316-b80a-33def20e0a44_gdc_realn_rehead.bam	Adults	AML	62	M	PB	White	M5	Intermediate	85	22	59.3	0	Alive	TCGA	No	No	Yes	No	No	No	No	No	No	46, XY[20]	AML_Adults	AML_Adults_PB	123207536	6644	778137	486239	291898	48	12	29	0	7	5811	3253	1042	1509	501	92	11	2	534	233	120	5
TCGA-AB-2910	45fbfa0f-c9ab-4579-a96f-0e61adb61dda_gdc_realn_rehead.bam	Adults	AML	61	F	PB	White	M5	Poor	71	55	34.6	0	Dead	TCGA	No	Yes	No	No	No	No	No	No	No	47,XX,+der(5)t(2;5)(p11.2;q11.2)?,t(8;16)(p11.2;p13.3)[19]	AML_Adults	AML_Adults_PB	122188590	51144	141877	88163	53714	81	34	43	0	4	1785	960	371	453	155	20	12	1	143	35	26	1
TCGA-AB-2817	73934297-c399-4ed2-80c6-50be8bb321fc_gdc_realn_rehead.bam	Adults	AML	63	M	PB	White	M2	Poor	57	70	77.3	0.747945	Dead	TCGA	No	No	No	No	No	No	No	No	No	45,XY,-7, t(9;22)(q34;q11.20) [19]/46,XY[1]	AML_Adults	AML_Adults_PB	108048742	6456	243484	147830	95654	83	28	49	2	4	1462	1247	119	96	202	24	20	0	131	72	89	0
TCGA-AB-2912	12b44886-6d95-4ff4-8de6-8dd4339bb8a9_gdc_realn_rehead.bam	Adults	AML	63	M	PB	White	M4	Intermediate	62	9	17.9	0.750685	Dead	TCGA	No	No	No	No	No	No	No	No	No	47,XY,+8[15]/46,+8,-17[3]	AML_Adults	AML_Adults_PB	134380612	5010	1468979	875203	593776	35	15	16	1	3	5330	4691	345	293	752	76	4	0	943	371	470	20
TCGA-AB-2901	2fe96f62-14ef-4d76-85f5-67bfbceb46ef_gdc_realn_rehead.bam	Adults	AML	27	M	PB	Black or African American	M1	Poor	77	88	90.4	0.161644	Alive	TCGA	No	No	No	No	No	No	No	No	No	46,XY,t(9;22)(q34;q11.2[4]/50,idem,+8,+10,+21,+der(22)(t(9;22)(q34;q11.2)[16]	AML_Adults	AML_Adults_PB	115291758	4137	111596	70434	41162	48	14	20	6	8	1247	685	248	313	71	15	22	0	95	50	55	1
TCGA-AB-2867	40931e70-98f5-4738-aa98-946f599045f8_gdc_realn_rehead.bam	Adults	AML	66	F	PB	White	M2	Intermediate	70	6	3.4	0.50411	Dead	TCGA	No	No	No	No	No	No	No	No	No	46,XX[20]	AML_Adults	AML_Adults_PB	121323852	28144	124148	75147	49001	267	105	150	0	11	1107	601	163	342	94	22	14	1	65	29	47	1
TCGA-AB-2875	804c851b-ac82-493c-8f8d-80bcf1671aee_gdc_realn_rehead.bam	Adults	AML	43	M	PB	White	M2	Good	40	39	4.3	0.580822	Alive	TCGA	Yes	No	No	No	No	No	No	No	Yes	45,X,-Y,t(8;21)(q22;q22)[19]/46,XY[1]	AML_Adults	AML_Adults_PB	120417568	20892	211190	127665	83525	333	115	194	8	16	2188	1235	422	531	241	65	18	0	103	61	65	1
TCGA-AB-2998	961f1ee2-5f51-4845-9fbc-90570a6e9e93_gdc_realn_rehead.bam	Adults	AML	68	F	PB	White	M3	Good	85	32	29	0.0849315	Dead	TCGA	Yes	No	No	No	No	No	Yes	No	No	46,XX,t(15;17)(q22;q21)[20]	AML_Adults	AML_Adults_PB	111643130	28630	17922	11580	6342	35	10	20	1	4	189	167	12	10	43	0	5	0	7	5	12	0
TCGA-AB-2820	1efefefb-c4cf-4b01-8da2-ceb387b111af_gdc_realn_rehead.bam	Adults	AML	76	M	PB	White	M0	Poor	74	82	14.5	0	Dead	TCGA	No	No	No	No	No	No	No	No	No	53~56,XY,+1,del(2)(q33q34),+8,+10,+11x2,+13x1-2,+14,del(17)(p11.2),+19,add(21)(q22),+22[cp20]	AML_Adults	AML_Adults_PB	106045570	9553	80571	69940	10631	17	1	16	0	0	452	267	79	105	36	14	10	0	27	8	18	2
TCGA-AB-2888	6fc28c0a-73eb-4f3a-a897-a8b6e0431dbc_gdc_realn_rehead.bam	Adults	AML	57	M	PB	White	M4	Good	40	0	4.9	0.915068	Alive	TCGA	No	No	No	Yes	No	No	No	Yes	No	Outside hospital with inv(16)	AML_Adults	AML_Adults_PB	125912068	28141	477043	268439	208604	691	268	403	7	13	2167	1854	184	128	547	50	30	0	125	50	67	1
TCGA-AB-3002	934ad1be-db70-4dd4-a6bd-5abee489b511_gdc_realn_rehead.bam	Adults	AML	68	M	PB	White	M2	Intermediate	64	48	5.5	3.92055	Dead	TCGA	No	No	No	No	No	No	No	No	No	46, XY[20]	AML_Adults	AML_Adults_PB	115527558	25404	1467589	858959	608630	130	34	90	4	2	11591	6936	1731	2908	1896	248	137	0	655	734	371	52
TCGA-AB-2842	de25a4e4-13dc-4f59-a6d1-156355efaf5d_gdc_realn_rehead.bam	Adults	AML	64	M	PB	White	M4	Poor	95	0	2.3	0	Dead	TCGA	No	No	No	No	No	No	No	No	No	46,XY,del(11)(p12)[2]/46,XY[18]	AML_Adults	AML_Adults_PB	133404446	3008	211307	110056	101251	25	6	14	1	4	1719	878	327	513	116	27	13	0	98	20	64	4
TCGA-AB-2911	33d2cc80-d24e-4391-8f09-5d364b0620ad_gdc_realn_rehead.bam	Adults	AML	51	F	PB	Black or African American	M4	Poor	39	39	50.3	3.24932	Alive	TCGA	No	No	No	No	No	No	No	No	No	44~46,XX,del(11)(q23),der(19)?t(11;19)(q23;p13.1)[cp11]/44~45,XX,-19[cp4]/46,XX [5]	AML_Adults	AML_Adults_PB	131858932	25176	391016	218046	172970	127	42	75	0	10	2767	1494	563	710	203	33	9	0	246	43	110	5
TCGA-AB-2810	2b18c89b-18b1-463f-9af9-bfc5fac7fa5d_gdc_realn_rehead.bam	Adults	AML	76	F	PB	Black or African American	M2	N.D.	48	88	61.6	0.0849315	Dead	TCGA	No	No	Yes	No	No	No	No	No	No	ND	AML_Adults	AML_Adults_PB	118134388	10177	216140	122022	94118	77	16	52	0	9	1310	1071	161	78	124	35	3	1	169	81	155	19
TCGA-AB-2992	3fe28b1d-017a-4376-a12c-80fb9686022c_gdc_realn_rehead.bam	Adults	AML	32	F	PB	White	M1	Intermediate	94	70	5.1	4.67397	Dead	TCGA	No	No	Yes	No	No	No	No	No	No	46, XX[20]	AML_Adults	AML_Adults_PB	122130194	13157	1981646	1194198	787448	175	59	99	6	11	15286	10094	2041	3140	2536	206	181	5	1482	874	886	38
TCGA-AB-3011	53c36973-7798-46e1-8aaf-b23c794da6a5_gdc_realn_rehead.bam	Adults	AML	21	F	PB	White	M1	Intermediate	91	83	8.2	5.16438	Alive	TCGA	No	No	Yes	No	No	No	No	No	No	46, XX[20]	AML_Adults	AML_Adults_PB	115717638	15327	503793	323875	179918	91	24	58	3	6	4666	2586	865	1211	542	39	44	0	294	125	178	26
TCGA-AB-2914	d015c35f-799b-4b40-a25f-b9e4e3afbbf1_gdc_realn_rehead.bam	Adults	AML	22	F	PB	White	M2	Good	55	70	51.8	2.16986	Alive	TCGA	No	No	No	No	No	No	No	Yes	No	46,XX,inv(16)(p13q22)[5]/46,idem,t(3;3)(p13;q?28)[5]/46,XX[6]	AML_Adults	AML_Adults_PB	130500430	11024	70473	42167	28306	72	31	34	2	5	631	325	150	156	45	12	6	0	27	15	31	0
TCGA-AB-2828	64a72a19-8bd1-4996-a493-7317a7328038_gdc_realn_rehead.bam	Adults	AML	55	M	PB	White	M4	Good	35	8	22.2	6.25753	Alive	TCGA	No	No	No	No	No	No	No	Yes	No	46,XY,t(2;4)(q34;q21)inv(16)(p13q22) [20]	AML_Adults	AML_Adults_PB	139520560	4580	992117	572255	419862	21	2	16	1	2	6497	3790	1011	1688	562	154	31	0	738	214	688	43
TCGA-AB-2965	a651b9e8-8dfb-4a4f-acdf-eeab42f5b1c4_gdc_realn_rehead.bam	Adults	AML	60	M	PB	White	M4	Intermediate	89	56	67.5	0.917808	Dead	TCGA	Yes	No	Yes	No	No	No	No	No	No	46, XY[15]	AML_Adults	AML_Adults_PB	124622740	15835	496864	263199	233665	59	20	32	2	5	2358	1958	196	203	335	65	12	3	193	85	98	22
TCGA-AB-2942	6ac4c9c7-5ff5-4e1c-965b-c48503c8230e_gdc_realn_rehead.bam	Adults	AML	67	F	PB	White	M4	Good	69	61	37	1.75616	Alive	TCGA	Yes	Yes	No	No	No	No	No	Yes	No	46,XX,inv(16)(p13q22)[19]/46,XX[1]	AML_Adults	AML_Adults_PB	124884094	11231	101381	56869	44512	80	27	46	0	7	878	468	206	203	113	15	1	1	36	28	30	1
TCGA-AB-2856	b2d3d55f-7187-4c99-8a16-744c241504d6_gdc_realn_rehead.bam	Adults	AML	63	M	PB	White	M4	Poor	82	39	76.7	0.410959	Dead	TCGA	No	No	No	No	No	No	No	No	No	46,XY[20]	AML_Adults	AML_Adults_PB	112637452	35194	385995	237472	148523	181	54	114	5	8	3284	1766	542	973	135	25	76	1	295	77	209	3
TCGA-AB-2818	6a7a5446-9580-4fa5-b427-a346f8e8af4c_gdc_realn_rehead.bam	Adults	AML	62	F	PB	Asian	M2	Intermediate	46	53	75.2	0.830137	Dead	TCGA	No	Yes	Yes	No	No	No	No	No	No	46,XX[19]/46,XX,add(7)(p?22)[1]	AML_Adults	AML_Adults_PB	124481934	15250	292846	182246	110600	85	30	45	1	9	2209	1242	428	538	207	103	13	0	69	77	51	3
TCGA-AB-3000	04208b22-ab2b-47e3-97d8-a4f7133183ef_gdc_realn_rehead.bam	Adults	AML	25	M	PB	White	M2	Intermediate	56	71	98.8	3.42192	Alive	TCGA	No	No	No	No	Yes	No	No	No	No	46, XY[20]	AML_Adults	AML_Adults_PB	122912056	16481	207466	124523	82943	51	14	28	5	4	2310	1270	426	613	217	31	1	3	214	65	102	9
TCGA-AB-2840	6fd8ec3e-0fa2-4832-9c86-be2c7bf51579_gdc_realn_rehead.bam	Adults	AML	74	M	PB	White	M3	Good	51	NA	31.5	0.0767123	Dead	TCGA	Yes	No	No	No	No	No	Yes	No	No	46,XY,t(15;17)(q22;q21)[20]	AML_Adults	AML_Adults_PB	131669294	24271	57512	35026	22486	23	6	9	1	7	296	167	55	74	24	3	5	0	26	12	28	1
TCGA-AB-2844	2e13c2ef-5314-4c1d-a40a-b181359d694e_gdc_realn_rehead.bam	Adults	AML	63	M	PB	White	M2	Poor	80	71	17	0.334247	Dead	TCGA	Yes	No	No	No	No	Yes	No	No	No	46,XY,t(11;19)(q23;p13)[20]	AML_Adults	AML_Adults_PB	124983128	31005	307889	183464	124425	55	7	43	0	5	1731	1483	132	115	261	28	3	0	194	86	136	16
TCGA-AB-2979	5ab4077e-6074-426c-b89e-665fc4fd5f6d_gdc_realn_rehead.bam	Adults	AML	30	F	PB	White	M1	Intermediate	86	88	22.9	1.83836	Alive	TCGA	No	No	No	No	Yes	No	No	No	No	46, XX[20]	AML_Adults	AML_Adults_PB	127542574	20637	217983	140798	77185	238	63	168	2	5	2106	1255	449	402	88	17	20	1	229	95	71	3
TCGA-AB-2928	60200590-9cbd-4bde-b4f7-0e823894558d_gdc_realn_rehead.bam	Adults	AML	43	F	PB	Black or African American	M1	Poor	87	91	171.9	0.161644	Alive	TCGA	No	Yes	No	No	No	No	No	No	No	45,XX,-7[20]	AML_Adults	AML_Adults_PB	123511050	12090	33619	24290	9329	54	14	32	3	5	317	145	60	112	13	5	7	1	29	7	2	1
TCGA-AB-2825	80681885-4006-4d22-90c4-9b8abf233dba_gdc_realn_rehead.bam	Adults	AML	31	F	PB	White	M5	Intermediate	83	6	137.2	0.580822	Dead	TCGA	Yes	No	Yes	No	No	No	No	No	No	46, XX[20]	AML_Adults	AML_Adults_PB	114433986	6960	115274	73742	41532	43	16	21	1	5	1259	753	252	254	135	12	4	0	104	50	61	5
TCGA-AB-2873	742fbfd2-3291-4b01-9d80-33d5f917839b_gdc_realn_rehead.bam	Adults	AML	51	F	PB	White	M5	Intermediate	57	0	14.9	0.747945	Alive	TCGA	No	No	No	No	No	No	No	No	No	46, XX[20]	AML_Adults	AML_Adults_PB	122578382	7927	1016035	624342	391693	127	47	71	2	7	8185	5331	1204	1642	1367	257	46	3	521	209	265	34
TCGA-AB-2920	ce8566a5-6a61-4c44-8430-4fe942312cb1_gdc_realn_rehead.bam	Adults	AML	44	M	PB	White	M2	Poor	39	83	34.8	1.00274	Dead	TCGA	No	No	No	No	No	No	No	No	No	45~46,XY,add(X)(q22)[7],Y[4],der(5)t(5;17)(q13;21)[18],-7[18],+8[17],del(12)(q23)[16],-17[18],add(18)(p11.2)[14][cp18]	AML_Adults	AML_Adults_PB	149896078	17692	2093725	1384608	709117	199	48	144	4	3	14245	9588	2042	2610	1931	505	61	2	1910	647	639	163
TCGA-AB-2862	41326507-9c9c-4ed8-ade4-00f358381740_gdc_realn_rehead.bam	Adults	AML	33	F	PB	Black or African American	M3	Good	100	0	0.9	3.91781	Alive	TCGA	No	No	No	No	No	No	Yes	No	No	46,XX[20]	AML_Adults	AML_Adults_PB	122781200	32837	156432	93795	62637	209	81	114	7	7	1021	846	96	78	66	3	11	0	125	64	97	6
TCGA-AB-2939	09125d77-b61c-4c98-87b8-cdf9e2406d92_gdc_realn_rehead.bam	Adults	AML	72	M	PB	White	M1	Poor	88	18	37.5	1.24658	Alive	TCGA	No	No	No	Yes	No	No	No	No	No	37~49,XY,+Y,der(1)add(1)(p13)del(1)(q21q25),-5,der(7)inv(7)(p15q11.2)?inv(7)(q22q32),+17,add(17)(p13),+21,+mar[cp20]	AML_Adults	AML_Adults_PB	122134578	16770	490048	288563	201485	58	15	34	1	8	4559	2549	744	1264	533	69	16	0	369	105	143	31
TCGA-AB-2927	896a49d3-1f75-4b90-a72b-b29ee5b18a1a_gdc_realn_rehead.bam	Adults	AML	88	F	PB	White	M1	Intermediate	33	0	2.9	0.246575	Dead	TCGA	No	No	No	No	No	No	No	No	No	46, XX[20]	AML_Adults	AML_Adults_PB	128955980	41921	1938935	1208062	730873	499	173	308	6	12	13401	7859	1653	3872	2103	369	20	3	1046	703	492	61
TCGA-AB-2897	608f820c-e8d5-473a-aaab-fdc50ff7da05_gdc_realn_rehead.bam	Adults	AML	50	F	PB	White	M3	Good	90	0	3.4	0.665753	Alive	TCGA	No	No	No	No	No	No	Yes	No	No	46,XX,t(15;17)(q22;q21),t(16;19)(p13.3;p13.1)[17]/46,XX[3]	AML_Adults	AML_Adults_PB	125318464	15282	202738	116818	85920	87	34	49	0	4	2211	1194	452	565	203	29	14	0	141	39	72	6
TCGA-AB-2990	92e5356f-3f02-4f91-8886-32838f1935fc_gdc_realn_rehead.bam	Adults	AML	51	M	PB	White	M1	Intermediate	85	85	63.7	1.25205	Alive	TCGA	No	No	Yes	No	No	No	No	No	No	46, XY[20]	AML_Adults	AML_Adults_PB	125433282	33276	5311591	3159963	2151628	174	57	105	1	11	31933	19229	4471	8202	5634	572	28	10	3369	708	1209	495
[truncated: 4 more columns]

## Sheet: Non_tumor_samples
ID	age.group	tn.group	Gender	SampleType	totalReadCount	tcrLibsize	bcrLibsize	ighLibsize	iglLibsize	tcrCount	traCount	trbCount	trdCount	trgCount	bcrCount	ighCount	iglCount	igkCount	IGHA1	IGHA2	IGHD	IGHE	IGHG1	IGHG2	IGHG3	IGHG4	IGHM	Unidentified	shm.ratio	cluster.count
SRR1724555	Adults	Non-tumor	F	PB	41733807	76368	162387	80211	82176	1214	475	691	22	26	1442	562	389	491	27	19	20	0	7	5	0	2	50	432	NA	0
SRR1724558	Adults	Non-tumor	M	PB	45659626	50973	68599	35078	33521	806	255	509	19	23	829	288	238	303	2	2	9	0	2	1	1	0	29	242	NA	0
SRR1724562	Adults	Non-tumor	F	PB	50475509	23178	18963	9270	9693	509	167	313	7	22	385	118	92	175	5	1	6	0	2	2	0	0	17	85	NA	0
SRR1724564	Adults	Non-tumor	M	PB	48127264	52941	131579	55685	75894	886	320	524	13	29	1016	352	281	383	8	8	9	0	8	9	0	0	42	268	0.0215054	2
SRR1724572	Adults	Non-tumor	F	PB	44620269	58559	262069	109902	152167	1074	333	671	28	42	2433	1011	531	890	43	44	24	0	21	5	0	1	78	795	0.0416667	1
SRR1724574	Adults	Non-tumor	M	PB	46489447	85414	97748	49277	48471	1118	326	726	24	42	989	395	233	359	10	3	19	0	6	3	3	0	35	316	NA	0
SRR5294459	Children	Non-tumor	F	PB	67374355	73504	276689	174335	102354	1536	412	990	101	31	2854	1786	511	556	17	2	41	1	1	0	14	2	146	1562	0.0196078	5
SRR5294462	Children	Non-tumor	M	PB	49091724	71198	167926	93950	73976	2036	564	1258	111	102	2445	1294	494	657	63	0	27	1	0	9	2	0	122	1070	0.0392157	1
SRR5294466	Children	Non-tumor	F	PB	48724403	75955	293491	163777	129714	1872	470	1302	39	59	3463	1899	780	783	37	1	48	0	12	0	1	2	142	1656	0.00952381	5
SRR5294468	Children	Non-tumor	M	PB	49001800	160442	1063470	526871	536599	3794	826	2738	145	84	8111	4470	2112	1529	115	0	75	0	64	2	4	3	298	3909	0.0108642	39
SRR5294474	Children	Non-tumor	F	PB	64180959	107644	594972	257321	337651	2381	469	1715	125	71	4112	1717	873	1521	53	6	17	0	29	8	4	8	89	1503	0.0268293	24
SRR5294479	Children	Non-tumor	F	PB	67418541	74512	279780	151463	128317	2071	540	1428	50	50	3032	1585	712	735	20	9	6	0	4	0	0	0	76	1470	0.0304878	19
SRR5294484	Children	Non-tumor	F	PB	68342124	155492	308549	153806	154743	3863	1003	2632	133	93	3759	1884	799	1076	94	17	27	0	1	7	3	4	85	1646	0.0164204	13
SRR5294488	Children	Non-tumor	F	PB	64909705	109617	326683	134622	192061	3236	736	2284	114	102	3671	1681	929	1059	65	16	48	0	30	5	2	1	133	1381	0.0216802	31
SRR5294490	Adults	Non-tumor	F	PB	61148403	113151	170671	74484	96187	2698	714	1885	41	58	2722	1166	684	872	65	8	43	0	19	2	2	0	146	881	0.00995025	4
SRR5294492	Adults	Non-tumor	M	PB	59836662	77351	178811	73015	105796	2041	516	1458	29	38	2042	993	481	567	34	6	38	0	20	2	2	1	116	774	0.0243632	14
SRR5294494	Children	Non-tumor	M	PB	61549229	100498	385159	196873	188286	2672	615	1890	123	43	3257	1865	708	684	9	66	44	0	16	3	3	0	130	1594	0.0204678	18
SRR5294497	Children	Non-tumor	F	PB	49979774	97050	160449	97872	62577	2457	612	1664	120	61	2084	1311	331	442	8	20	46	0	0	0	0	0	158	1079	0.00754148	11
SRR5294501	Children	Non-tumor	F	PB	64652271	192752	393651	156918	236733	3798	779	2721	191	103	2958	1563	576	819	21	11	38	0	0	0	7	0	113	1373	0.00436681	13
SRR5294505	Children	Non-tumor	M	PB	40752905	35623	79656	28841	50815	1188	155	976	47	10	992	353	359	280	0	0	5	0	0	0	1	0	18	329	0	1
SRR5294511	Children	Non-tumor	F	PB	54258048	55807	120159	56381	63778	1484	348	1048	60	28	1303	614	348	341	6	19	7	0	0	1	0	2	20	559	0.0111111	2
SRR5294517	Adults	Non-tumor	M	PB	16550178	6031	17760	5003	12757	402	118	270	6	8	333	184	70	78	1	1	4	0	0	0	0	0	39	139	0	1
SRR5294519	Adults	Non-tumor	F	PB	50153337	36417	443328	104928	338400	2087	568	1479	19	20	5090	2641	1217	1231	186	12	19	0	227	7	24	1	116	2049	0.0168733	52
SRR5294521	Children	Non-tumor	F	PB	13059247	8840	20770	7939	12831	536	134	304	54	44	457	319	88	50	10	2	12	0	3	0	0	0	54	238	0.0238095	1
SRR5294523	Children	Non-tumor	F	PB	44030068	50621	130154	34112	96042	2392	621	1648	63	58	2510	1076	669	765	68	18	23	0	14	5	2	0	114	832	0.0126582	4
SRR5294530	Children	Non-tumor	M	PB	40253303	81806	90879	49964	40915	2015	565	1367	53	30	1290	745	274	271	17	27	22	0	0	0	0	0	70	609	0.0123457	2
SRR5294532	Children	Non-tumor	F	PB	58840405	124160	184612	79944	104668	3330	623	2532	144	31	2230	1017	581	631	2	0	19	0	0	0	3	0	72	921	NA	0
SRR5294535	Children	Non-tumor	F	PB	65426694	124781	185757	112158	73599	2600	665	1849	47	39	2165	1272	383	510	2	13	74	0	0	0	0	0	178	1005	0.004329	4
SRR5294543	Children	Non-tumor	M	PB	46310685	85732	436236	218239	217997	2086	500	1403	116	67	4017	2311	905	799	67	5	28	0	11	21	7	2	77	2093	0.030525	15
SRR5294550	Children	Non-tumor	M	PB	54341390	70594	146749	75526	71223	1935	550	1251	85	49	2166	1114	511	541	17	9	15	0	0	7	0	0	191	875	0.0131579	5
SRR5294554	Children	Non-tumor	F	PB	59584140	163193	1211576	580940	630636	3593	791	2457	209	136	8360	4927	1791	1641	158	12	36	0	52	92	2	3	252	4320	0.0179211	29
SRR5294558	Children	Non-tumor	F	PB	60571759	139554	492447	237820	254627	3041	603	2141	230	66	4327	2336	1052	937	64	7	16	0	13	36	4	6	103	2087	0.03305	21
SRR5294565	Children	Non-tumor	M	PB	42673193	92561	534756	260208	274548	2171	473	1520	123	55	4645	2641	1035	969	46	5	46	0	17	2	4	0	113	2408	0.021419	15
SRR5294569	Children	Non-tumor	M	PB	66781466	156703	603831	247724	356107	2949	561	2230	97	60	3947	1920	1088	938	18	6	21	0	6	0	3	0	88	1778	0.0225386	16
SRR5294571	Children	Non-tumor	M	PB	55208759	86744	613322	308136	305186	2222	575	1499	100	48	4995	2605	1175	1215	54	22	40	0	9	19	8	0	180	2273	0.0203666	30
SRR5294575	Children	Non-tumor	F	PB	50857306	80003	455029	195540	259489	2151	476	1563	70	42	3924	2093	1082	749	41	5	50	0	1	1	1	0	183	1811	0.00471698	12
SRR5294579	Children	Non-tumor	M	PB	39810609	97140	213843	102537	111306	2663	517	2069	43	34	2554	1292	631	631	26	1	23	0	7	17	0	0	93	1125	0.0191571	5
SRR5294583	Adults	Non-tumor	F	PB	59611720	142278	407078	236862	170216	3466	722	2590	93	58	3961	2347	782	832	54	0	73	1	7	5	1	3	238	1965	0.00896861	12
SRR5294587	Children	Non-tumor	F	PB	69322013	153328	417581	170119	247462	3568	733	2583	159	91	3736	1490	1156	1089	25	0	20	0	0	1	5	1	112	1326	0	4
SRR5294590	Children	Non-tumor	M	PB	62858719	95817	506389	270550	235839	1929	414	1463	26	25	3272	1987	729	556	32	0	36	0	62	0	10	0	118	1729	0.003367	11
SRR5294593	Children	Non-tumor	F	PB	67289996	105082	494774	271944	222830	2307	514	1526	192	75	4330	2472	914	944	89	33	41	0	1	2	10	0	258	2038	0.0293742	32
SRR5294597	Children	Non-tumor	M	PB	55969101	49376	381122	195528	185594	1274	265	842	108	59	3768	2056	922	790	34	60	14	1	0	5	14	4	78	1846	0.0086741	15
SRR5294600	Children	Non-tumor	F	PB	45216963	95859	246336	109193	137143	2526	563	1807	98	58	2607	1075	691	841	4	7	19	0	14	1	3	0	89	938	0.0355556	4
SRR5294607	Children	Non-tumor	F	PB	81514398	183182	654330	259261	395069	3203	688	2092	250	173	4450	2258	1282	910	44	0	47	0	25	0	5	0	142	1995	0.0182648	12
SRR5294615	Children	Non-tumor	F	PB	63229141	146711	321312	108069	213243	2148	497	1515	69	67	2458	998	632	828	15	5	17	0	0	0	2	0	88	871	0	2
SRR5294617	Children	Non-tumor	F	PB	72296286	115986	434486	173058	261428	1896	389	1352	106	47	3713	1468	1022	1223	30	7	27	0	1	12	5	0	105	1281	0.018598	13
SRR5294620	Adults	Non-tumor	F	PB	35515039	58317	106498	48604	57894	1110	317	706	27	60	1114	490	270	353	30	5	15	0	5	10	0	0	58	367	0	1
SRR5294623	Adults	Non-tumor	M	PB	44789104	53935	137869	70142	67727	818	257	511	13	37	1313	543	333	435	33	9	31	0	9	8	0	0	52	401	NA	0
SRR5294626	Children	Non-tumor	F	PB	65369413	120332	577904	312402	265502	2528	711	1678	62	75	4608	2805	850	953	46	0	29	0	25	12	6	4	123	2560	0.0128205	15
SRR5294704	Children	Non-tumor	F	PB	45892136	60357	654784	337518	317266	1618	405	1128	53	32	4399	2549	842	1007	93	2	16	0	30	10	2	0	155	2241	0.0358317	64
SRR5294706	Children	Non-tumor	F	PB	69652510	117234	324666	184674	139992	2748	642	1942	88	76	3577	2062	721	794	34	24	50	0	0	9	0	0	122	1823	0.00436681	12
SRR5294708	Children	Non-tumor	F	PB	60702602	133046	151229	80408	70821	2707	527	1807	271	101	2061	1018	446	597	9	1	37	0	10	0	0	0	64	897	0.0310078	3
SRR5294710	Adults	Non-tumor	F	PB	71593566	89668	323717	165704	158013	1935	557	1305	43	30	3887	1730	1003	1153	105	37	62	0	11	23	1	1	102	1388	0.010352	17
SRR5294712	Adults	Non-tumor	M	PB	51071366	45412	55907	28915	26992	1075	260	771	22	22	796	298	208	290	7	0	8	1	1	3	0	1	54	223	0.0512821	1
SRR5294714	Children	Non-tumor	M	PB	40828905	78174	216786	119017	97769	1671	496	1129	24	22	2422	1268	509	645	43	3	48	0	26	6	4	0	109	1029	0.0174292	16
SRR5294716	Children	Non-tumor	F	PB	64740101	158430	868934	541908	327026	3238	834	2269	71	64	5375	3713	948	713	56	20	75	0	17	25	12	0	289	3219	0.00953259	61
SRR5294718	Children	Non-tumor	M	PB	66855247	174694	1032864	512971	519893	4271	978	3014	163	114	7968	5074	1636	1256	129	24	67	0	16	24	9	4	320	4481	0.0076582	49
SRR5294722	Children	Non-tumor	M	PB	68781993	139286	266240	146514	119726	3248	721	2187	252	87	2967	1638	697	632	19	6	46	0	17	0	0	0	137	1413	0.0204499	9
SRR5294726	Children	Non-tumor	F	PB	55419472	115950	639640	326305	313335	2842	667	2003	125	45	4522	2691	968	861	61	0	57	0	66	3	4	0	301	2199	0.0115883	28
SRR5294728	Children	Non-tumor	M	PB	60653608	132626	347612	197917	149695	3387	918	2258	113	97	3678	2039	901	738	30	6	55	0	1	2	1	0	78	1866	0.0154639	11
SRR5294730	Children	Non-tumor	M	PB	59479394	100163	269536	137294	132242	2596	538	1926	75	57	3153	1728	627	798	51	29	55	0	0	15	3	0	178	1397	0	4
SRR5294734	Children	Non-tumor	F	PB	65198258	222780	1513948	722157	791791	4253	1082	2964	137	69	9625	5543	2253	1825	117	45	51	0	26	12	48	1	329	4914	0.0271555	90
SRR5294739	Children	Non-tumor	F	PB	42248996	122064	134510	70653	63857	2746	619	1920	140	65	1569	844	318	407	28	1	20	0	2	0	4	0	89	700	0.035461	5
SRR5294745	Children	Non-tumor	F	PB	62874035	97854	117206	65458	51748	2490	610	1691	128	61	1488	894	287	307	37	0	8	0	0	16	3	0	64	766	0	6
SRR5294748	Children	Non-tumor	M	PB	57766322	97631	1217504	610045	607459	2407	589	1681	87	48	7010	4623	1365	1022	97	11	60	1	48	61	6	0	345	3994	0.0155521	77
SRR5294752	Children	Non-tumor	F	PB	54909782	130713	302668	162888	139780	2553	633	1744	119	57	2963	1473	684	806	36	7	60	0	5	1	1	0	106	1257	0	4
SRR5294756	Children	Non-tumor	F	PB	68561768	156707	699827	333621	366206	2972	800	1887	152	132	5008	2628	1217	1162	45	2	53	1	24	6	20	0	128	2349	0.02263	31
SRR5294760	Children	Non-tumor	M	PB	51108956	112559	219267	130389	88878	2114	539	1355	161	58	2319	1257	493	569	8	7	51	0	2	0	1	0	101	1087	0.0144928	4
SRR5294764	Children	Non-tumor	F	PB	68372895	140229	544080	295901	248179	3219	785	2172	157	104	4792	2671	979	1141	48	1	37	1	4	4	18	2	167	2389	0.0149893	26
SRR5294766	Children	Non-tumor	M	PB	74104782	138820	318388	199102	119286	3431	785	2405	142	98	3230	2091	592	547	9	0	57	0	0	1	7	1	201	1815	0	9
SRR5294816	Adults	Non-tumor	F	PB	43208804	66089	102011	42335	59676	1917	375	1458	59	24	1378	567	398	413	17	0	9	0	0	0	0	0	42	499	0.0196078	1
SRR5294818	Adults	Non-tumor	M	PB	51428149	75552	104885	51765	53120	2072	435	1594	31	12	1101	487	288	326	0	0	14	0	0	0	0	0	65	408	0.0208333	1
SRR5294820	Children	Non-tumor	M	PB	56330867	118413	625874	292161	333713	3061	648	2230	137	46	4592	2606	788	1196	87	2	37	0	9	10	1	1	172	2287	0.0312695	31
